# Supplementary material for: PRC2‐Related Epigenetic Age Acceleration in Acute Myeloid Leukemia with DNMT3A and IDH2 Mutations
Source: Adv Biol (Weinh). 2026 Jan 20;10(1):e00710. doi: 10.1002/adbi.202500710 (PMC12817234; doi:10.1002/adbi.202500710)
Supplement: Supplementary file 2 — Supporting File 2: adbi70085‐sup‐0002‐TableS1.xlsx [file ADBI-10-e00710-s002.xlsx]

## Sheet: Sheet1
VariABLE	CondiTION	MWU_p_value	adj_p_value	Change
Pan-tissue_age	FLT3	0.660111	5.28088	Decrease
Pan-tissue_age	NPM1	0.142545	1.14036	Decrease
Pan-tissue_age	DNMT3A	0.0430254	0.344203	Increase
Pan-tissue_age	IDH1	0.000721103	0.00576883	Decrease
Pan-tissue_age	IDH2	0.0302937	0.24235	Increase
Pan-tissue_age	TP53	0.39367	3.14936	Decrease
Pan-tissue_age	TET2	0.0463888	0.37111	Decrease
Pan-tissue_age	NRAS	0.493596	3.94877	Increase
Pan-tissue_age	RUNX1	0.135144	1.08115	Increase
Pan-tissue_age	CEBPA	0.991839	7.93471	Decrease
Pan-tissue_age	WT1	0.104047	0.832373	Increase
Pan-tissue_age	PTPN11	0.295713	2.36571	Decrease
Pan-tissue_age	U2AF1	0.844499	6.75599	Decrease
Pan-tissue_age	KIT	0.668902	5.35122	Increase
Pan-tissue_age	SMC3	0.519243	4.15395	Increase
Pan-tissue_age	SMC1A	0.222291	1.77832	Decrease
Pan-tissue_age	KRAS	0.0318985	0.255188	Increase
Pan-tissue_age	PHF6	0.00962972	0.0770378	Increase
Pan-tissue_age	TTN	0.15723	1.25784	Increase
Pan-tissue_age	BRINP3	0.903655	7.22924	Decrease
Pan-tissue_age	STAG2	0.472632	3.78106	Decrease
Pan-tissue_age	PLCE1	0.12946	1.03568	Increase
Pan-tissue_age	RAD21	0.776832	6.21465	Increase
Pan-tissue_age	ASXL1	0.365814	2.92651	Increase
Pan-tissue_age	PTPRT	0.975198	7.80158	Increase
Pan-tissue_age	CACNA1B	0.335155	2.68124	Increase
Pan-tissue_age	CACNA1E	0.30491	2.43928	Decrease
Pan-tissue_age	MUC16	0.843904	6.75124	Decrease
Pan-tissue_age	DNAH9	0.827719	6.62175	Increase
Pan-tissue_age	COL12A1	0.329984	2.63987	Increase
Pan-tissue_age	SMG1	0.92569	7.40552	Decrease
Pan-tissue_age	PHACTR1	0.748013	5.9841	Decrease
Pan-tissue_age	CROCC	0.437015	3.49612	Increase
Pan-tissue_age	SUZ12	0.103731	0.829845	Increase
Pan-tissue_age	FCGBP	0.120068	0.960545	Decrease
Pan-tissue_age	KDM6A	0.22931	1.83448	Increase
Pan-tissue_age	GBP4	0.158716	1.26973	Increase
Pan-tissue_age	SPEN	0.892831	7.14265	Decrease
Casual_age	FLT3	0.742072	5.93657	Increase
Casual_age	NPM1	0.0684224	0.547379	Decrease
Casual_age	DNMT3A	0.126502	1.01201	Decrease
Casual_age	IDH1	1.17e-05	9.33e-05	Decrease
Casual_age	IDH2	0.283182	2.26546	Increase
Casual_age	TP53	0.725623	5.80498	Decrease
Casual_age	TET2	0.0207458	0.165967	Decrease
Casual_age	NRAS	0.565636	4.52509	Decrease
Casual_age	RUNX1	0.520082	4.16066	Increase
Casual_age	CEBPA	0.634357	5.07485	Decrease
Casual_age	WT1	0.055741	0.445928	Increase
Casual_age	PTPN11	0.922511	7.38009	Increase
Casual_age	U2AF1	0.764912	6.1193	Increase
Casual_age	KIT	0.982043	7.85634	Increase
Casual_age	SMC3	0.246558	1.97246	Increase
Casual_age	SMC1A	0.880099	7.04079	Increase
Casual_age	KRAS	0.119997	0.959975	Increase
Casual_age	PHF6	0.15294	1.22352	Increase
Casual_age	TTN	0.302837	2.42269	Increase
Casual_age	BRINP3	0.645536	5.16429	Decrease
Casual_age	STAG2	0.871783	6.97426	Increase
Casual_age	PLCE1	0.030455	0.24364	Increase
Casual_age	RAD21	0.567729	4.54183	Increase
Casual_age	ASXL1	0.682225	5.4578	Increase
Casual_age	PTPRT	0.554718	4.43774	Increase
Casual_age	CACNA1B	0.92569	7.40552	Decrease
Casual_age	CACNA1E	0.771685	6.17348	Increase
Casual_age	MUC16	0.258647	2.06918	Increase
Casual_age	DNAH9	0.640968	5.12774	Increase
Casual_age	COL12A1	0.983464	7.86771	Decrease
Casual_age	SMG1	0.611594	4.89275	Decrease
Casual_age	PHACTR1	0.443153	3.54522	Increase
Casual_age	CROCC	0.043297	0.346376	Increase
Casual_age	SUZ12	0.19518	1.56144	Increase
Casual_age	FCGBP	0.188129	1.50504	Decrease
Casual_age	KDM6A	0.276533	2.21226	Increase
Casual_age	GBP4	0.755879	6.04703	Increase
Casual_age	SPEN	0.975198	7.80158	Decrease
Adaptive_age	FLT3	0.402613	3.2209	Decrease
Adaptive_age	NPM1	0.202622	1.62098	Decrease
Adaptive_age	DNMT3A	8.27e-05	0.000661422	Decrease
Adaptive_age	IDH1	0.779758	6.23806	Increase
Adaptive_age	IDH2	0.000165812	0.0013265	Increase
Adaptive_age	TP53	0.141232	1.12986	Decrease
Adaptive_age	TET2	0.0850276	0.680221	Decrease
Adaptive_age	NRAS	0.296644	2.37315	Increase
Adaptive_age	RUNX1	0.15053	1.20424	Increase
Adaptive_age	CEBPA	3.01e-05	0.00024045	Increase
Adaptive_age	WT1	0.000177751	0.00142201	Increase
Adaptive_age	PTPN11	0.312882	2.50306	Increase
Adaptive_age	U2AF1	0.804452	6.43562	Increase
Adaptive_age	KIT	0.849535	6.79628	Increase
Adaptive_age	SMC3	0.675766	5.40613	Decrease
Adaptive_age	SMC1A	0.768124	6.14499	Decrease
Adaptive_age	KRAS	0.665676	5.32541	Increase
Adaptive_age	PHF6	0.0362621	0.290096	Increase
Adaptive_age	TTN	0.714652	5.71722	Increase
Adaptive_age	BRINP3	0.88451	7.07608	Increase
Adaptive_age	STAG2	0.746856	5.97485	Increase
Adaptive_age	PLCE1	0.0214994	0.171995	Increase
Adaptive_age	RAD21	0.818512	6.54809	Decrease
Adaptive_age	ASXL1	0.215982	1.72785	Increase
Adaptive_age	PTPRT	0.852022	6.81618	Decrease
Adaptive_age	CACNA1B	0.217491	1.73993	Decrease
Adaptive_age	CACNA1E	0.983464	7.86771	Increase
Adaptive_age	MUC16	0.412959	3.30368	Decrease
Adaptive_age	DNAH9	0.73236	5.85888	Increase
Adaptive_age	COL12A1	0.835803	6.68642	Increase
Adaptive_age	SMG1	0.0994026	0.795221	Increase
Adaptive_age	PHACTR1	0.958675	7.6694	Increase
Adaptive_age	CROCC	0.991731	7.93385	Decrease
Adaptive_age	SUZ12	0.412959	3.30368	Increase
Adaptive_age	FCGBP	0.527283	4.21827	Increase
Adaptive_age	KDM6A	0.361787	2.89429	Increase
Adaptive_age	GBP4	0.527283	4.21827	Increase
Adaptive_age	SPEN	0.0835119	0.668095	Increase
Damage_age	FLT3	0.103412	0.827296	Increase
Damage_age	NPM1	0.0151946	0.121557	Increase
Damage_age	DNMT3A	0.000253253	0.00202602	Increase
Damage_age	IDH1	7.43e-05	0.000594082	Decrease
Damage_age	IDH2	2.85e-05	0.000228324	Decrease
Damage_age	TP53	0.277744	2.22195	Increase
Damage_age	TET2	0.75017	6.00136	Decrease
Damage_age	NRAS	0.487572	3.90058	Decrease
Damage_age	RUNX1	0.898916	7.19133	Decrease
Damage_age	CEBPA	0.000299639	0.00239712	Decrease
Damage_age	WT1	0.138397	1.10717	Decrease
Damage_age	PTPN11	0.219427	1.75541	Decrease
Damage_age	U2AF1	0.227897	1.82318	Increase
Damage_age	KIT	0.39774	3.18192	Increase
Damage_age	SMC3	0.046016	0.368128	Increase
Damage_age	SMC1A	0.869293	6.95435	Increase
Damage_age	KRAS	0.973485	7.78788	Decrease
Damage_age	PHF6	0.346328	2.77062	Decrease
Damage_age	TTN	0.827513	6.62011	Increase
Damage_age	BRINP3	0.88451	7.07608	Increase
Damage_age	STAG2	0.967815	7.74252	Decrease
Damage_age	PLCE1	0.463332	3.70665	Decrease
Damage_age	RAD21	0.623841	4.99073	Increase
Damage_age	ASXL1	0.282235	2.25788	Decrease
Damage_age	PTPRT	0.480996	3.84797	Increase
Damage_age	CACNA1B	0.14682	1.17456	Increase
Damage_age	CACNA1E	0.95042	7.60336	Decrease
Damage_age	MUC16	0.618882	4.95105	Decrease
Damage_age	DNAH9	0.418899	3.35119	Increase
Damage_age	COL12A1	0.724575	5.7966	Decrease
Damage_age	SMG1	0.0319374	0.255499	Decrease
Damage_age	PHACTR1	0.917461	7.33969	Decrease
Damage_age	CROCC	0.0746711	0.597369	Increase
Damage_age	SUZ12	0.443153	3.54522	Decrease
Damage_age	FCGBP	0.474569	3.79655	Decrease
Damage_age	KDM6A	0.474569	3.79655	Increase
Damage_age	GBP4	0.655872	5.24698	Increase
Damage_age	SPEN	0.0280198	0.224158	Decrease
Pan-tissue_EAA	FLT3	0.947971	7.58377	Decrease
Pan-tissue_EAA	NPM1	0.241676	1.93341	Decrease
Pan-tissue_EAA	DNMT3A	0.40672	3.25376	Increase
Pan-tissue_EAA	IDH1	0.0133726	0.10698	Decrease
Pan-tissue_EAA	IDH2	0.374494	2.99595	Increase
Pan-tissue_EAA	TP53	0.00253498	0.0202798	Decrease
Pan-tissue_EAA	TET2	0.0142053	0.113642	Decrease
Pan-tissue_EAA	NRAS	0.851889	6.81511	Decrease
Pan-tissue_EAA	RUNX1	0.476604	3.81284	Increase
Pan-tissue_EAA	CEBPA	0.139421	1.11537	Increase
Pan-tissue_EAA	WT1	0.0845154	0.676123	Increase
Pan-tissue_EAA	PTPN11	0.62241	4.97928	Decrease
Pan-tissue_EAA	U2AF1	0.110025	0.880203	Decrease
Pan-tissue_EAA	KIT	0.560569	4.48455	Decrease
Pan-tissue_EAA	SMC3	0.752458	6.01967	Decrease
Pan-tissue_EAA	SMC1A	0.030788	0.246304	Decrease
Pan-tissue_EAA	KRAS	0.21602	1.72816	Increase
Pan-tissue_EAA	PHF6	0.00649274	0.0519419	Increase
Pan-tissue_EAA	TTN	0.494468	3.95574	Increase
Pan-tissue_EAA	BRINP3	0.370393	2.96315	Decrease
Pan-tissue_EAA	STAG2	0.814968	6.51975	Decrease
Pan-tissue_EAA	PLCE1	0.375432	3.00345	Increase
Pan-tissue_EAA	RAD21	0.212661	1.70129	Increase
Pan-tissue_EAA	ASXL1	0.860711	6.88569	Decrease
Pan-tissue_EAA	PTPRT	0.693726	5.54981	Decrease
Pan-tissue_EAA	CACNA1B	0.724575	5.7966	Increase
Pan-tissue_EAA	CACNA1E	0.748013	5.9841	Decrease
Pan-tissue_EAA	MUC16	0.917461	7.33969	Decrease
Pan-tissue_EAA	DNAH9	0.314784	2.51827	Increase
Pan-tissue_EAA	COL12A1	0.626207	5.00965	Decrease
Pan-tissue_EAA	SMG1	0.827719	6.62175	Decrease
Pan-tissue_EAA	PHACTR1	0.480996	3.84797	Decrease
Pan-tissue_EAA	CROCC	0.40707	3.25656	Increase
Pan-tissue_EAA	SUZ12	0.367268	2.93814	Increase
Pan-tissue_EAA	FCGBP	0.0713559	0.570847	Decrease
Pan-tissue_EAA	KDM6A	0.345652	2.76522	Increase
Pan-tissue_EAA	GBP4	0.361787	2.89429	Increase
Pan-tissue_EAA	SPEN	0.455574	3.64459	Decrease
Casual_EAA	FLT3	0.968316	7.74653	Increase
Casual_EAA	NPM1	0.0738116	0.590493	Decrease
Casual_EAA	DNMT3A	0.0468504	0.374803	Decrease
Casual_EAA	IDH1	0.000212157	0.00169726	Decrease
Casual_EAA	IDH2	0.847961	6.78369	Decrease
Casual_EAA	TP53	0.0785064	0.628051	Decrease
Casual_EAA	TET2	0.0149563	0.11965	Decrease
Casual_EAA	NRAS	0.326386	2.61108	Decrease
Casual_EAA	RUNX1	0.667571	5.34057	Increase
Casual_EAA	CEBPA	0.0648688	0.518951	Increase
Casual_EAA	WT1	0.0471519	0.377215	Increase
Casual_EAA	PTPN11	0.765784	6.12627	Decrease
Casual_EAA	U2AF1	0.394162	3.15329	Decrease
Casual_EAA	KIT	0.79948	6.39584	Increase
Casual_EAA	SMC3	0.281716	2.25373	Increase
Casual_EAA	SMC1A	0.645957	5.16765	Decrease
Casual_EAA	KRAS	0.414402	3.31522	Increase
Casual_EAA	PHF6	0.103387	0.8271	Increase
Casual_EAA	TTN	0.698184	5.58547	Increase
Casual_EAA	BRINP3	0.387886	3.10309	Decrease
Casual_EAA	STAG2	0.771427	6.17141	Decrease
Casual_EAA	PLCE1	0.114285	0.914278	Increase
Casual_EAA	RAD21	0.141226	1.1298	Increase
Casual_EAA	ASXL1	0.502614	4.02091	Decrease
Casual_EAA	PTPRT	0.975198	7.80158	Increase
Casual_EAA	CACNA1B	0.678486	5.42789	Decrease
Casual_EAA	CACNA1E	0.554718	4.43774	Increase
Casual_EAA	MUC16	0.319798	2.55839	Increase
Casual_EAA	DNAH9	0.335155	2.68124	Increase
Casual_EAA	COL12A1	0.892831	7.14265	Decrease
Casual_EAA	SMG1	0.389706	3.11765	Decrease
Casual_EAA	PHACTR1	0.611594	4.89275	Increase
Casual_EAA	CROCC	0.0477731	0.382185	Increase
Casual_EAA	SUZ12	0.378385	3.02708	Increase
Casual_EAA	FCGBP	0.0798789	0.639031	Decrease
Casual_EAA	KDM6A	0.378385	3.02708	Increase
Casual_EAA	GBP4	0.73236	5.85888	Increase
Casual_EAA	SPEN	0.534077	4.27261	Decrease
Adaptive_EAA	FLT3	0.396264	3.17011	Decrease
Adaptive_EAA	NPM1	0.254602	2.03681	Decrease
Adaptive_EAA	DNMT3A	2.29e-05	0.000182883	Decrease
Adaptive_EAA	IDH1	0.502142	4.01714	Increase
Adaptive_EAA	IDH2	0.00193133	0.0154507	Increase
Adaptive_EAA	TP53	0.0258201	0.206561	Decrease
Adaptive_EAA	TET2	0.0626477	0.501182	Decrease
Adaptive_EAA	NRAS	0.472688	3.7815	Increase
Adaptive_EAA	RUNX1	0.206138	1.6491	Increase
Adaptive_EAA	CEBPA	1.48e-05	0.000118438	Increase
Adaptive_EAA	WT1	0.000142381	0.00113905	Increase
Adaptive_EAA	PTPN11	0.271164	2.16931	Increase
Adaptive_EAA	U2AF1	0.387063	3.0965	Decrease
Adaptive_EAA	KIT	0.794516	6.35612	Increase
Adaptive_EAA	SMC3	0.711195	5.68956	Decrease
Adaptive_EAA	SMC1A	0.597533	4.78026	Decrease
Adaptive_EAA	KRAS	0.759204	6.07364	Increase
Adaptive_EAA	PHF6	0.0389768	0.311814	Increase
Adaptive_EAA	TTN	0.932308	7.45847	Increase
Adaptive_EAA	BRINP3	0.903655	7.22924	Decrease
Adaptive_EAA	STAG2	0.878143	7.02514	Decrease
Adaptive_EAA	PLCE1	0.0406442	0.325153	Increase
Adaptive_EAA	RAD21	0.846594	6.77275	Increase
Adaptive_EAA	ASXL1	0.561646	4.49317	Increase
Adaptive_EAA	PTPRT	0.561684	4.49347	Decrease
Adaptive_EAA	CACNA1B	0.198777	1.59022	Decrease
Adaptive_EAA	CACNA1E	0.771685	6.17348	Decrease
Adaptive_EAA	MUC16	0.40707	3.25656	Decrease
Adaptive_EAA	DNAH9	0.876468	7.01174	Increase
Adaptive_EAA	COL12A1	0.811606	6.49285	Decrease
Adaptive_EAA	SMG1	0.155676	1.24541	Increase
Adaptive_EAA	PHACTR1	0.958675	7.6694	Decrease
Adaptive_EAA	CROCC	0.958675	7.6694	Decrease
Adaptive_EAA	SUZ12	0.534077	4.27261	Decrease
Adaptive_EAA	FCGBP	0.716819	5.73455	Increase
Adaptive_EAA	KDM6A	0.430927	3.44741	Increase
Adaptive_EAA	GBP4	0.582832	4.66266	Increase
Adaptive_EAA	SPEN	0.168107	1.34485	Increase
Damage_EAA	FLT3	0.076662	0.613296	Increase
Damage_EAA	NPM1	0.011944	0.0955518	Increase
Damage_EAA	DNMT3A	0.00278586	0.0222869	Increase
Damage_EAA	IDH1	0.000164157	0.00131325	Decrease
Damage_EAA	IDH2	2.14e-06	1.71e-05	Decrease
Damage_EAA	TP53	1	8	Decrease
Damage_EAA	TET2	0.444473	3.55579	Decrease
Damage_EAA	NRAS	0.262605	2.10084	Decrease
Damage_EAA	RUNX1	0.876617	7.01293	Increase
Damage_EAA	CEBPA	0.00327618	0.0262095	Decrease
Damage_EAA	WT1	0.261693	2.09354	Decrease
Damage_EAA	PTPN11	0.315806	2.52645	Decrease
Damage_EAA	U2AF1	0.829428	6.63542	Increase
Damage_EAA	KIT	0.505668	4.04534	Increase
Damage_EAA	SMC3	0.110139	0.881113	Increase
Damage_EAA	SMC1A	0.514808	4.11847	Decrease
Damage_EAA	KRAS	0.91471	7.31768	Decrease
Damage_EAA	PHF6	0.453438	3.62751	Decrease
Damage_EAA	TTN	0.94406	7.55248	Decrease
Damage_EAA	BRINP3	0.871783	6.97426	Decrease
Damage_EAA	STAG2	0.686591	5.49273	Decrease
Damage_EAA	PLCE1	0.298657	2.38925	Decrease
Damage_EAA	RAD21	0.270328	2.16263	Increase
Damage_EAA	ASXL1	0.0785449	0.628359	Decrease
Damage_EAA	PTPRT	0.740173	5.92139	Increase
Damage_EAA	CACNA1B	0.206116	1.64893	Increase
Damage_EAA	CACNA1E	0.554718	4.43774	Increase
Damage_EAA	MUC16	0.655872	5.24698	Decrease
Damage_EAA	DNAH9	0.122558	0.980466	Increase
Damage_EAA	COL12A1	0.787588	6.3007	Decrease
Damage_EAA	SMG1	0.0171467	0.137173	Decrease
Damage_EAA	PHACTR1	0.843904	6.75124	Decrease
Damage_EAA	CROCC	0.0746711	0.597369	Increase
Damage_EAA	SUZ12	0.350979	2.80783	Decrease
Damage_EAA	FCGBP	0.350979	2.80783	Decrease
Damage_EAA	KDM6A	0.437015	3.49612	Increase
Damage_EAA	GBP4	0.604345	4.83476	Decrease
Damage_EAA	SPEN	0.0148768	0.119015	Decrease
