# Supplementary material for: PRC2‐Related Epigenetic Age Acceleration in Acute Myeloid Leukemia with DNMT3A and IDH2 Mutations
Source: Adv Biol (Weinh). 2026 Jan 20;10(1):e00710. doi: 10.1002/adbi.202500710 (PMC12817234; doi:10.1002/adbi.202500710)
Supplement: Supplementary file 3 — Supporting File 3: adbi70085‐sup‐0003‐TableS2.xlsx [file ADBI-10-e00710-s004.xlsx]

## Sheet: Sheet1
Gene	Mutated AML	Proportion	Is Cancer Gene
	sample number		(source: OncoKB)
FLT3	56	0.284	Yes
NPM1	54	0.273	Yes
DNMT3A	47	0.242	Yes
IDH1	19	0.098	Yes
IDH2	18	0.093	Yes
TP53	16	0.082	Yes
TET2	16	0.082	Yes
NRAS	15	0.077	Yes
RUNX1	15	0.077	Yes
CEBPA	13	0.067	Yes
WT1	11	0.057	Yes
PTPN11	9	0.046	Yes
U2AF1	8	0.041	Yes
KIT	8	0.041	Yes
SMC3	7	0.036	Yes
SMC1A	7	0.036	Yes
KRAS	6	0.031	Yes
PHF6	6	0.031	Yes
TTN	6	0.031	No
BRINP3	5	0.026	No
STAG2	5	0.026	Yes
PLCE1	4	0.021	No
RAD21	4	0.021	Yes
ASXL1	4	0.021	Yes
PTPRT	3	0.015	Yes
CACNA1B	3	0.015	No
CACNA1E	3	0.015	No
MUC16	3	0.015	No
DNAH9	3	0.015	No
COL12A1	3	0.015	No
SMG1	3	0.015	Yes
PHACTR1	3	0.015	No
CROCC	3	0.015	No
SUZ12	3	0.015	Yes
FCGBP	3	0.015	No
KDM6A	3	0.015	Yes
GBP4	3	0.015	No
SPEN	3	0.015	Yes
GSTK1	2	0.01	No
UNC5B	2	0.01	No
CACNA2D3	2	0.01	No
PSME4	2	0.01	No
FLG	2	0.01	No
MTMR8	2	0.01	No
GATA2	2	0.01	Yes
GIGYF2	2	0.01	No
RNF213	2	0.01	Yes
CADM2	2	0.01	No
ABTB1	2	0.01	No
DCHS2	2	0.01	No
EZH2	2	0.01	Yes
MED12	2	0.01	Yes
KCNA4	2	0.01	No
EGFR	2	0.01	Yes
TUBA3C	2	0.01	No
CSMD3	2	0.01	No
CSMD1	2	0.01	No
FRYL	2	0.01	No
ZNF687	2	0.01	No
ZBTB33	2	0.01	No
BICRAL	2	0.01	No
GRID1	2	0.01	No
R3HCC1L	2	0.01	No
CNTNAP4	2	0.01	No
ATP10B	2	0.01	No
CECR2	2	0.01	No
E2F8	2	0.01	No
KDR	2	0.01	Yes
BSN	2	0.01	No
SCN1A	2	0.01	No
KCNK13	2	0.01	No
CRISPLD1	2	0.01	No
PPP1R3A	2	0.01	No
SI	2	0.01	No
APOB	2	0.01	No
DCLK1	2	0.01	No
CALR	2	0.01	Yes
GRIK4	2	0.01	No
GRIK2	2	0.01	No
TLCD3B	2	0.01	No
KCNU1	2	0.01	No
DDR2	2	0.01	Yes
CD74	2	0.01	Yes
EPPK1	2	0.01	No
ADAM11	2	0.01	No
ADGRG4	2	0.01	No
CNTN5	2	0.01	No
CHD4	2	0.01	Yes
DDX41	2	0.01	Yes
GRM3	2	0.01	Yes
LIAT1	2	0.01	No
GRM8	2	0.01	No
EED	2	0.01	Yes
ETV6	2	0.01	Yes
SETBP1	2	0.01	Yes
SAXO2	2	0.01	No
PKD1L2	2	0.01	No
CBL	2	0.01	Yes
MTA2	2	0.01	No
MUC5B	2	0.01	No
HECW1	2	0.01	No
FREM2	2	0.01	No
MEFV	2	0.01	No
GJB3	2	0.01	No
TET1	2	0.01	Yes
SCAF8	2	0.01	No
TNC	2	0.01	No
RIMS1	2	0.01	No
PHIP	2	0.01	No
CBFB	2	0.01	Yes
CUL1	2	0.01	No
ILDR1	2	0.01	No
DRD2	2	0.01	No
NF1	2	0.01	Yes
OR13H1	2	0.01	No
RFC3	2	0.01	No
DIS3	2	0.01	Yes
SEMA3A	2	0.01	No
RBBP4	2	0.01	No
P2RY2	2	0.01	No
PLEKHH1	2	0.01	No
SEMA4A	2	0.01	No
BCOR	2	0.01	Yes
PDCD2L	2	0.01	No
MTUS2	2	0.01	No
STRIP2	2	0.01	No
MAP2	2	0.01	No
CMYA5	2	0.01	No
TRPM3	2	0.01	No
RYR3	2	0.01	No
TOP3B	2	0.01	No
WAC	2	0.01	No
TCEAL6	2	0.01	No
DLC1	2	0.01	No
RIPOR1	2	0.01	No
GALNT18	2	0.01	No
BMPER	2	0.01	No
PRPF8	2	0.01	Yes
ZC3H18	2	0.01	No
NMUR2	2	0.01	No
OR11H12	2	0.01	No
NR2E1	2	0.01	No
ARAP2	2	0.01	No
IQCN	2	0.01	No
THRAP3	2	0.01	No
DOCK2	2	0.01	No
KDM3B	2	0.01	No
NRXN3	2	0.01	No
CADPS	2	0.01	No
TSKS	1	0.005	No
CHIC2	1	0.005	Yes
OR2M3	1	0.005	No
C4BPB	1	0.005	No
OR2M2	1	0.005	No
OR4Q3	1	0.005	No
MYLK	1	0.005	No
ISLR	1	0.005	No
GPBP1	1	0.005	No
SUPT20H	1	0.005	No
PKNOX1	1	0.005	No
WLS	1	0.005	No
CCBE1	1	0.005	No
DAXX	1	0.005	Yes
RBFOX2	1	0.005	No
RFX3	1	0.005	No
CACNA2D4	1	0.005	No
HSPG2	1	0.005	No
LRRC37B	1	0.005	No
RUFY1	1	0.005	No
EWSR1	1	0.005	Yes
RFX4	1	0.005	No
LARS1	1	0.005	No
ORAI1	1	0.005	No
CFAP61	1	0.005	No
EXD1	1	0.005	No
MTMR3	1	0.005	No
CFAP20DC	1	0.005	No
ACTL7A	1	0.005	No
SLCO5A1	1	0.005	No
ADAMTS12	1	0.005	No
C3	1	0.005	No
ADAMTS16	1	0.005	No
EPB41L5	1	0.005	No
C5	1	0.005	No
KLRK1	1	0.005	No
C7	1	0.005	No
EPB41L3	1	0.005	No
ADAMTS17	1	0.005	No
LTA4H	1	0.005	No
ZBTB7B	1	0.005	No
GSTM3	1	0.005	No
SDR42E1	1	0.005	No
NAPSA	1	0.005	No
CADM3	1	0.005	No
OR8B12	1	0.005	No
ZNF260	1	0.005	No
LRBA	1	0.005	No
CYP4F2	1	0.005	No
ABCA4	1	0.005	No
BTBD16	1	0.005	No
FN1	1	0.005	No
PCDHGA10	1	0.005	No
PKIB	1	0.005	No
SULT1B1	1	0.005	No
LAS1L	1	0.005	No
STRC	1	0.005	No
FAT1	1	0.005	Yes
NOX3	1	0.005	No
FAT2	1	0.005	No
STRN	1	0.005	Yes
FAT4	1	0.005	Yes
HLA-DRB1	1	0.005	No
SPMAP2	1	0.005	No
CFAP77	1	0.005	No
ZNF254	1	0.005	No
KDM8	1	0.005	No
ZNF43	1	0.005	No
CTCF	1	0.005	Yes
EFCAB6	1	0.005	No
ARHGAP5	1	0.005	No
PEAR1	1	0.005	No
LRRC2	1	0.005	No
TMEM47	1	0.005	No
GPRC6A	1	0.005	No
SULT1C2	1	0.005	No
MED14	1	0.005	No
MMP25	1	0.005	No
TUBA1A	1	0.005	No
CASP10	1	0.005	No
NKRF	1	0.005	No
JAK3	1	0.005	Yes
SLC18A1	1	0.005	No
IGHV4OR15-8	1	0.005	No
SLC18A2	1	0.005	No
ZNF486	1	0.005	No
ZNF485	1	0.005	No
UPF1	1	0.005	Yes
CHST6	1	0.005	No
CNOT6L	1	0.005	No
DUSP1	1	0.005	No
LRRC43	1	0.005	No
POU5F1	1	0.005	Yes
GPRC5B	1	0.005	No
SLC7A7	1	0.005	No
MED21	1	0.005	No
RAPGEF2	1	0.005	No
ZNF236	1	0.005	No
DLD	1	0.005	No
MDFI	1	0.005	No
CRB1	1	0.005	No
LRRC15	1	0.005	No
SERPINB12	1	0.005	No
ZNF518B	1	0.005	No
SPESP1	1	0.005	No
ABCB11	1	0.005	No
GLRA1	1	0.005	No
WRN	1	0.005	Yes
FRZB	1	0.005	No
NRAP	1	0.005	No
ZNF229	1	0.005	No
MFN1	1	0.005	No
LEO1	1	0.005	No
DMD	1	0.005	No
STX3	1	0.005	No
ZNF462	1	0.005	No
ZNF460	1	0.005	No
USP9X	1	0.005	No
ATRNL1	1	0.005	No
COL22A1	1	0.005	No
SCTR	1	0.005	No
VWA3B	1	0.005	No
GATAD2B	1	0.005	No
STXBP5L	1	0.005	No
CENPF	1	0.005	No
SLCO3A1	1	0.005	No
TTLL2	1	0.005	No
CENPN	1	0.005	No
SIGLEC1	1	0.005	No
ZNF213	1	0.005	No
LIMS2	1	0.005	No
MYLK2	1	0.005	No
RIF1	1	0.005	No
PLOD1	1	0.005	No
PTAR1	1	0.005	No
PMPCB	1	0.005	No
ZNF689	1	0.005	No
KIR3DX1	1	0.005	No
NOMO2	1	0.005	No
KCNH2	1	0.005	No
KCNH5	1	0.005	No
KCNH8	1	0.005	No
PRPF4B	1	0.005	No
ATP11B	1	0.005	No
FOXP4	1	0.005	No
NCCRP1	1	0.005	No
FBXO11	1	0.005	Yes
FOXP1	1	0.005	Yes
NPAS4	1	0.005	No
SLC25A52	1	0.005	No
SLC27A6	1	0.005	No
ZNF677	1	0.005	No
SRSF6	1	0.005	No
SNRNP200	1	0.005	No
OSBP2	1	0.005	No
TRABD2A	1	0.005	No
LRRC58	1	0.005	No
KMT2D	1	0.005	Yes
DLX3	1	0.005	No
KHDRBS3	1	0.005	No
KCNE3	1	0.005	No
MAX	1	0.005	Yes
SHC1	1	0.005	No
ARL3	1	0.005	No
TROAP	1	0.005	No
KMT2C	1	0.005	Yes
BOD1L1	1	0.005	No
GLIS3	1	0.005	No
NRF1	1	0.005	No
RAP1B	1	0.005	No
STK33	1	0.005	No
STK36	1	0.005	No
OR51S1	1	0.005	No
SLC38A6	1	0.005	No
NAE1	1	0.005	No
ZNF420	1	0.005	No
BRPF1	1	0.005	No
AGXT2	1	0.005	No
ELOA2	1	0.005	No
B3GALT5	1	0.005	No
HPS5	1	0.005	No
G6PC1	1	0.005	No
TMPRSS13	1	0.005	No
FBXO30	1	0.005	No
DCDC1	1	0.005	No
FAM90A1	1	0.005	No
ZC3HC1	1	0.005	No
PTPRE	1	0.005	No
SON	1	0.005	No
LRIT1	1	0.005	No
MDM2	1	0.005	Yes
TUBGCP6	1	0.005	No
ADSS2	1	0.005	No
TMEM18	1	0.005	No
LRCH3	1	0.005	No
POM121L12	1	0.005	No
BMP10	1	0.005	No
PIWIL4	1	0.005	No
FLT1	1	0.005	Yes
NUMA1	1	0.005	Yes
MTCL1	1	0.005	No
MTCL3	1	0.005	No
DYSF	1	0.005	No
MCM10	1	0.005	No
PIK3CB	1	0.005	Yes
EFCAB12	1	0.005	No
ZNRD2	1	0.005	No
SUMO2	1	0.005	No
ITGAX	1	0.005	No
PGM3	1	0.005	No
OR2Y1	1	0.005	No
ZNF646	1	0.005	No
ITGAV	1	0.005	No
CEP290	1	0.005	No
SPG11	1	0.005	No
OVGP1	1	0.005	No
UNC45B	1	0.005	No
TMCO5A	1	0.005	No
ADGRV1	1	0.005	No
DST	1	0.005	No
VPS13C	1	0.005	No
VPS13D	1	0.005	No
SPACA1	1	0.005	No
VPS13B	1	0.005	No
KSR2	1	0.005	Yes
NPC1	1	0.005	No
ZNF638	1	0.005	No
MYO3A	1	0.005	No
ETF1	1	0.005	No
ZNF875	1	0.005	No
IGHV3OR16-13	1	0.005	No
CNTNAP5	1	0.005	No
BECN1	1	0.005	No
PRKAA2	1	0.005	No
LRP5	1	0.005	Yes
CDC42	1	0.005	Yes
U2AF2	1	0.005	Yes
SLITRK1	1	0.005	No
SH3BP4	1	0.005	No
TRIM48	1	0.005	No
FSD2	1	0.005	No
PCDH1	1	0.005	No
SH2B3	1	0.005	Yes
TRIM45	1	0.005	No
SLC12A3	1	0.005	No
KCNJ6	1	0.005	No
NTRK3	1	0.005	Yes
MGA	1	0.005	Yes
SLC12A1	1	0.005	No
KIAA1549L	1	0.005	No
MBOAT1	1	0.005	No
GZMB	1	0.005	No
HTR5A	1	0.005	No
SYT17	1	0.005	No
SUGCT	1	0.005	No
DOP1B	1	0.005	No
ZNF616	1	0.005	No
PTPN5	1	0.005	No
MYO1F	1	0.005	No
TONSL	1	0.005	Yes
JMJD1C	1	0.005	No
IKZF1	1	0.005	Yes
IKZF4	1	0.005	No
OR51L1	1	0.005	No
TCL1A	1	0.005	Yes
HERC2	1	0.005	No
BAIAP2L1	1	0.005	No
HERC1	1	0.005	No
ADGRA1	1	0.005	No
SPATA21	1	0.005	No
ADGRA2	1	0.005	Yes
TRIM24	1	0.005	Yes
EIF2D	1	0.005	No
CPNE3	1	0.005	No
ATXN7L1	1	0.005	No
EPHB1	1	0.005	Yes
ENTPD1	1	0.005	No
ALG6	1	0.005	No
EPHA8	1	0.005	No
C22ORF42	1	0.005	No
ANK2	1	0.005	No
ADGRA3	1	0.005	No
ANK3	1	0.005	No
BTD	1	0.005	No
SLPI	1	0.005	No
FNDC1	1	0.005	No
CRISPLD2	1	0.005	No
ADGRB1	1	0.005	No
KCNQ2	1	0.005	No
KCNQ3	1	0.005	No
ALPK3	1	0.005	No
BCORL1	1	0.005	Yes
MXRA5	1	0.005	No
RIN2	1	0.005	No
EPHA3	1	0.005	Yes
EPHA2	1	0.005	No
ILRUN	1	0.005	No
ZNF324B	1	0.005	No
EPHA10	1	0.005	No
MYCBP2	1	0.005	No
PCDH15	1	0.005	No
WNK4	1	0.005	No
MST1R	1	0.005	Yes
BRCC3	1	0.005	No
TTBK1	1	0.005	No
PKHD1	1	0.005	No
PGBD1	1	0.005	No
DHX32	1	0.005	No
RAB11FIP1	1	0.005	No
DHX34	1	0.005	No
MIER3	1	0.005	No
HIVEP1	1	0.005	No
ST8SIA4	1	0.005	No
SLAMF7	1	0.005	No
ARSF	1	0.005	No
TSPAN2	1	0.005	No
HIVEP2	1	0.005	No
KCNN3	1	0.005	No
OR7D4	1	0.005	No
B4GALNT3	1	0.005	No
SCN3A	1	0.005	No
H3C4	1	0.005	Yes
ATP6V1C1	1	0.005	No
N4BP1	1	0.005	No
ZBED4	1	0.005	No
TBC1D8B	1	0.005	No
SPHKAP	1	0.005	No
RCC2	1	0.005	No
RASSF7	1	0.005	No
MICAL2	1	0.005	No
IFI44	1	0.005	No
NBEAL1	1	0.005	No
RASSF9	1	0.005	No
SMARCA2	1	0.005	Yes
WAPL	1	0.005	No
CYP26A1	1	0.005	No
POLA2	1	0.005	No
WNK1	1	0.005	No
MYO5B	1	0.005	No
WNK3	1	0.005	No
COL9A1	1	0.005	No
TASOR2	1	0.005	No
SPDYA	1	0.005	No
CRIPAK	1	0.005	No
IGSF9B	1	0.005	No
RGL1	1	0.005	No
TP73	1	0.005	No
INTS13	1	0.005	No
CSRNP2	1	0.005	No
ECM2	1	0.005	No
PTPRN	1	0.005	No
GRIK3	1	0.005	No
SLC7A13	1	0.005	No
PTPRG	1	0.005	No
AKAP12	1	0.005	No
BABAM1	1	0.005	Yes
AKAP13	1	0.005	No
SCML2	1	0.005	No
IMMP2L	1	0.005	No
PCLO	1	0.005	Yes
KCNT1	1	0.005	No
SPTLC2	1	0.005	No
KCNT2	1	0.005	No
ENC1	1	0.005	No
GNRHR	1	0.005	No
HYAL4	1	0.005	No
KIF1C	1	0.005	No
CTSG	1	0.005	No
BBS7	1	0.005	No
SBSPON	1	0.005	No
NCOA3	1	0.005	Yes
MST1	1	0.005	Yes
SORCS3	1	0.005	No
SREBF2	1	0.005	No
KIF27	1	0.005	No
ANO2	1	0.005	No
ANO3	1	0.005	No
SLTM	1	0.005	No
SAGE1	1	0.005	No
IGHE	1	0.005	No
PABPC3	1	0.005	No
ARHGEF4	1	0.005	No
ARHGEF1	1	0.005	No
NCOA7	1	0.005	No
KIF2B	1	0.005	No
CYLC1	1	0.005	No
OR3A2	1	0.005	No
ARHGEF5	1	0.005	No
ARHGEF6	1	0.005	No
SELPLG	1	0.005	No
SLC43A1	1	0.005	No
IGHMBP2	1	0.005	No
COL19A1	1	0.005	No
CAMKK1	1	0.005	No
GNAI2	1	0.005	No
HSD17B1	1	0.005	No
HEATR4	1	0.005	No
ATP6V1G3	1	0.005	No
SCAND3	1	0.005	No
IL32	1	0.005	No
DYNC1H1	1	0.005	No
GABBR1	1	0.005	No
NPM2	1	0.005	No
CD70	1	0.005	Yes
KLHL2	1	0.005	No
RSRC2	1	0.005	No
PCDHB11	1	0.005	No
PEX13	1	0.005	No
PDCL3	1	0.005	No
RIT1	1	0.005	Yes
EPGN	1	0.005	No
NLRP11	1	0.005	No
CFHR2	1	0.005	No
CCNG2	1	0.005	No
PCDHB16	1	0.005	No
TACC2	1	0.005	No
CAPS	1	0.005	No
OR5K3	1	0.005	No
MPI	1	0.005	No
PCDH11X	1	0.005	No
MPL	1	0.005	Yes
CELSR1	1	0.005	No
CFAP300	1	0.005	No
CELSR3	1	0.005	No
AKR7A2	1	0.005	No
CAPN6	1	0.005	No
TBC1D32	1	0.005	No
DUOXA2	1	0.005	No
TEKT4	1	0.005	No
ARID2	1	0.005	Yes
SBF2	1	0.005	No
PDGFRB	1	0.005	Yes
TPTE2	1	0.005	No
PDGFRA	1	0.005	Yes
SLC30A6	1	0.005	No
MORC3	1	0.005	No
SCARA3	1	0.005	No
SCARA5	1	0.005	No
ZNF99	1	0.005	No
MAT1A	1	0.005	No
NPNT	1	0.005	No
DOK2	1	0.005	No
BRMS1	1	0.005	No
SHQ1	1	0.005	Yes
HNRNPUL1	1	0.005	No
TBC1D21	1	0.005	No
GEMIN4	1	0.005	No
CARD18	1	0.005	No
CCDC150	1	0.005	No
PPIC	1	0.005	No
SIDT2	1	0.005	No
GCM2	1	0.005	No
KLHL18	1	0.005	No
DDX1	1	0.005	No
ARHGEF28	1	0.005	Yes
SLC1A1	1	0.005	No
KLHL12	1	0.005	No
PDS5B	1	0.005	Yes
DDX60	1	0.005	No
MCHR2	1	0.005	No
CACNA1G	1	0.005	No
GRK2	1	0.005	No
ADGRG7	1	0.005	No
CAMTA1	1	0.005	Yes
CACNA1S	1	0.005	No
VARS2	1	0.005	No
GCN1	1	0.005	No
CNTLN	1	0.005	No
ZFHX3	1	0.005	Yes
TCAF1	1	0.005	No
VCAM1	1	0.005	No
SYT1	1	0.005	No
CNTN6	1	0.005	No
MUC17	1	0.005	No
USB1	1	0.005	No
HOOK3	1	0.005	Yes
SUPT5H	1	0.005	No
ZFHX4	1	0.005	No
BMP6	1	0.005	No
BLTP1	1	0.005	No
TJAP1	1	0.005	No
BMP5	1	0.005	No
TMEM231	1	0.005	No
AFDN	1	0.005	Yes
SDK1	1	0.005	No
OR2AJ1	1	0.005	No
COL5A3	1	0.005	No
GNB1	1	0.005	Yes
TCF4	1	0.005	No
STT3B	1	0.005	No
GCLM	1	0.005	No
SDK2	1	0.005	No
FBN1	1	0.005	No
DYRK4	1	0.005	No
SNED1	1	0.005	No
CYP4A22	1	0.005	No
ATP2A2	1	0.005	No
ACSM2A	1	0.005	No
ARHGEF10L	1	0.005	No
PPP1R9A	1	0.005	No
AFF4	1	0.005	Yes
AFF2	1	0.005	No
ACOXL	1	0.005	No
LRRFIP1	1	0.005	No
ARMH3	1	0.005	No
IFT56	1	0.005	No
ARHGEF11	1	0.005	No
PLA2G4D	1	0.005	No
DYNLT2	1	0.005	No
PLA2G4C	1	0.005	No
ATP6AP2	1	0.005	No
SHROOM2	1	0.005	No
TBC1D8	1	0.005	No
ARHGEF19	1	0.005	No
DDX53	1	0.005	No
ETV3	1	0.005	No
SSTR4	1	0.005	No
GREM2	1	0.005	No
VCAN	1	0.005	No
ELF1	1	0.005	No
TBC1D2	1	0.005	No
TBC1D4	1	0.005	No
UBE2R2	1	0.005	No
ELF4	1	0.005	Yes
ADGRF4	1	0.005	No
CDHR2	1	0.005	No
ATG4C	1	0.005	No
ZMYND10	1	0.005	No
CFAP54	1	0.005	No
NAT8L	1	0.005	No
PLEC	1	0.005	No
SHANK1	1	0.005	No
DNAH3	1	0.005	No
LAMA5	1	0.005	No
CCDC186	1	0.005	No
LAMA2	1	0.005	No
LAMA1	1	0.005	No
DNAH5	1	0.005	No
LAMA3	1	0.005	No
RAP1GDS1	1	0.005	Yes
DDX23	1	0.005	No
DBX2	1	0.005	No
CSTF2T	1	0.005	No
OR5M1	1	0.005	No
ASB11	1	0.005	No
ATP2C1	1	0.005	No
AURKC	1	0.005	No
CLCN1	1	0.005	No
AURKB	1	0.005	Yes
ASB15	1	0.005	No
IL1RL2	1	0.005	No
CAND1	1	0.005	No
NWD2	1	0.005	No
SH3TC2	1	0.005	No
TRA2B	1	0.005	No
CLVS2	1	0.005	No
DROSHA	1	0.005	Yes
CCDC180	1	0.005	No
DNAI1	1	0.005	No
MDH1B	1	0.005	No
ATF7IP	1	0.005	No
MBTPS1	1	0.005	No
PLA2G2D	1	0.005	No
GALNT2	1	0.005	No
EYA4	1	0.005	No
HSD3B1	1	0.005	Yes
KRTAP10-8	1	0.005	No
ATP2B3	1	0.005	Yes
ATP2B2	1	0.005	No
LRWD1	1	0.005	No
ACVR2B	1	0.005	No
CDK11B	1	0.005	No
TBX18	1	0.005	No
CIMIP2A	1	0.005	No
CLCN6	1	0.005	No
TBX15	1	0.005	No
COL7A1	1	0.005	No
RBM41	1	0.005	No
LNX1	1	0.005	No
TEK	1	0.005	Yes
NAA15	1	0.005	No
QRICH2	1	0.005	No
R3HDM1	1	0.005	No
CCDC171	1	0.005	No
RPL4	1	0.005	No
TRIO	1	0.005	No
RPL32	1	0.005	No
FRMPD3	1	0.005	No
WIPF1	1	0.005	No
TMEM200A	1	0.005	No
DCAF8	1	0.005	No
SMC5	1	0.005	No
SLC4A3	1	0.005	No
RPL9	1	0.005	No
GPATCH8	1	0.005	No
DCAF6	1	0.005	No
DCAF1	1	0.005	No
LCE1B	1	0.005	No
MYC	1	0.005	Yes
MYB	1	0.005	Yes
NCKAP5	1	0.005	No
PRKCG	1	0.005	No
DDX17	1	0.005	No
MECR	1	0.005	No
OR1J2	1	0.005	No
ATG14	1	0.005	No
SYTL5	1	0.005	No
SYTL4	1	0.005	No
GABRG2	1	0.005	No
GANC	1	0.005	No
CLPX	1	0.005	No
HCFC1	1	0.005	No
NUP93	1	0.005	Yes
KIAA1217	1	0.005	No
BCAN	1	0.005	No
ABCA10	1	0.005	No
DAAM2	1	0.005	No
PRKD3	1	0.005	No
MAP1B	1	0.005	No
PARD3	1	0.005	No
TYRO3	1	0.005	Yes
CFB	1	0.005	No
TSPYL5	1	0.005	No
TPH1	1	0.005	No
PRR21	1	0.005	No
ZNF394	1	0.005	No
PDXDC1	1	0.005	No
C9ORF78	1	0.005	No
NUGGC	1	0.005	No
FAM171A1	1	0.005	No
FLRT2	1	0.005	No
PCDHA1	1	0.005	No
POM121C	1	0.005	No
FLRT1	1	0.005	No
PRDM16	1	0.005	Yes
PCDHA4	1	0.005	No
PCDHA8	1	0.005	No
ELANE	1	0.005	No
FZD1	1	0.005	No
DNAH11	1	0.005	No
DNAH10	1	0.005	No
TPRG1	1	0.005	No
POU6F2	1	0.005	No
TRIP4	1	0.005	No
PA2G4	1	0.005	No
CGN	1	0.005	No
OR5P2	1	0.005	No
SLC16A14	1	0.005	No
TMEM198	1	0.005	No
EHD2	1	0.005	No
MEX3B	1	0.005	No
HNRNPK	1	0.005	No
ZNF37A	1	0.005	No
GJB4	1	0.005	No
PCDHB1	1	0.005	No
GPR183	1	0.005	No
PCDHB6	1	0.005	No
PLCH2	1	0.005	No
PCDHB3	1	0.005	No
GALNTL6	1	0.005	No
XKR4	1	0.005	No
REC114	1	0.005	No
ZNF133	1	0.005	No
SERPINA12	1	0.005	No
GABRB1	1	0.005	No
SETD2	1	0.005	Yes
ELL	1	0.005	Yes
ELN	1	0.005	Yes
KRTAP26-1	1	0.005	No
GLI1	1	0.005	Yes
ADAMTSL1	1	0.005	No
PIP4P2	1	0.005	No
OR5W2	1	0.005	No
AIFM1	1	0.005	No
AP3S2	1	0.005	No
CIC	1	0.005	Yes
RAB5IF	1	0.005	No
SERPINB4	1	0.005	Yes
TNNC2	1	0.005	No
ELMOD1	1	0.005	No
PAX3	1	0.005	Yes
BAAT	1	0.005	No
WDR35	1	0.005	No
COL2A1	1	0.005	Yes
HCLS1	1	0.005	No
PRR23E	1	0.005	No
WDR27	1	0.005	No
CCL11	1	0.005	No
PHLPP1	1	0.005	Yes
PLPPR1	1	0.005	No
PLPPR4	1	0.005	No
PRUNE2	1	0.005	No
ADCY3	1	0.005	No
HSPA13	1	0.005	No
PDC	1	0.005	No
TM9SF4	1	0.005	No
ADCY5	1	0.005	No
BCLAF1	1	0.005	No
IGLV3-27	1	0.005	No
FGD6	1	0.005	No
PRAMEF2	1	0.005	No
OLFML3	1	0.005	No
IGLV3-22	1	0.005	No
OR2AG1	1	0.005	No
UBN2	1	0.005	No
SLC17A7	1	0.005	No
SF3B1	1	0.005	Yes
CCL16	1	0.005	No
SLC17A3	1	0.005	No
RUNX1T1	1	0.005	Yes
BCHE	1	0.005	No
CCL21	1	0.005	No
CCL20	1	0.005	No
KIDINS220	1	0.005	No
GABRA4	1	0.005	No
NMNAT2	1	0.005	No
GPR6	1	0.005	No
SNCAIP	1	0.005	Yes
SULF1	1	0.005	No
GUCA2A	1	0.005	No
SMOC2	1	0.005	No
ALMS1	1	0.005	No
AGBL2	1	0.005	No
FILIP1	1	0.005	No
MSRB1	1	0.005	No
CSF3R	1	0.005	Yes
MRE11	1	0.005	Yes
MROH2B	1	0.005	No
PLXND1	1	0.005	No
TUSC3	1	0.005	Yes
UBP1	1	0.005	No
IPO7	1	0.005	No
EDC4	1	0.005	No
CDH4	1	0.005	Yes
GRB10	1	0.005	No
MAEL	1	0.005	No
SLC39A5	1	0.005	No
GYG2	1	0.005	No
STK32A	1	0.005	No
LZTS1	1	0.005	No
ANKRD13A	1	0.005	No
MAGI1	1	0.005	No
SLC15A1	1	0.005	No
USP6	1	0.005	Yes
COL27A1	1	0.005	No
RALGAPA2	1	0.005	No
SEMA6D	1	0.005	No
OR5AS1	1	0.005	No
MAGI3	1	0.005	No
DIO2	1	0.005	No
GTF3A	1	0.005	No
VASH1	1	0.005	No
LARP4B	1	0.005	Yes
THOC5	1	0.005	No
TLE6	1	0.005	No
PYGO2	1	0.005	No
OBSCN	1	0.005	No
KAT6B	1	0.005	Yes
ZFP42	1	0.005	No
FKBP8	1	0.005	No
ADNP	1	0.005	No
ZNF311	1	0.005	No
NOTCH2	1	0.005	Yes
CUL9	1	0.005	No
DNMT1	1	0.005	Yes
MAGEL2	1	0.005	No
CCDC24	1	0.005	No
OR5AR1	1	0.005	No
CUL3	1	0.005	Yes
ANKRD12	1	0.005	No
ITPR1	1	0.005	No
ITPR3	1	0.005	No
AK9	1	0.005	No
TPO	1	0.005	No
C1ORF105	1	0.005	No
ABL1	1	0.005	Yes
ZNF548	1	0.005	No
CCDC32	1	0.005	No
AP1M1	1	0.005	No
IMPG2	1	0.005	No
ZNF783	1	0.005	No
FANCI	1	0.005	Yes
TMEM132C	1	0.005	No
ANKRD26	1	0.005	Yes
SLC37A2	1	0.005	No
FANCM	1	0.005	Yes
ANKRD24	1	0.005	No
TCEANC	1	0.005	No
FANCC	1	0.005	Yes
NEB	1	0.005	No
PXDNL	1	0.005	No
CYP4F12	1	0.005	No
LRFN3	1	0.005	No
ADCY10	1	0.005	No
DAB2	1	0.005	No
CNOT6	1	0.005	No
ZFP69	1	0.005	No
SYNJ1	1	0.005	No
YEATS2	1	0.005	No
ITGA10	1	0.005	No
COPS2	1	0.005	No
RCAN2	1	0.005	No
CSPG4	1	0.005	No
TDRD10	1	0.005	No
GPR101	1	0.005	No
BNC2	1	0.005	No
SYNE4	1	0.005	No
SYNE1	1	0.005	No
TRO	1	0.005	No
AP1G2	1	0.005	No
VPS72	1	0.005	No
ADAMTS1	1	0.005	No
DNMT3B	1	0.005	Yes
HYDIN	1	0.005	No
CNGA3	1	0.005	No
CEP170	1	0.005	No
OIT3	1	0.005	No
SLC13A1	1	0.005	No
GPX2	1	0.005	No
CR1	1	0.005	No
PLEKHG2	1	0.005	No
RFC1	1	0.005	No
COL25A1	1	0.005	No
TRPC1	1	0.005	No
SECISBP2L	1	0.005	No
MEPE	1	0.005	No
ZNF75D	1	0.005	No
DUSP26	1	0.005	No
NIPSNAP1	1	0.005	No
RP1	1	0.005	No
DNAJC7	1	0.005	No
ACTBL2	1	0.005	No
ZNF788P	1	0.005	No
RTN4RL1	1	0.005	No
PKHD1L1	1	0.005	No
SOS1	1	0.005	Yes
HDAC2	1	0.005	Yes
ACSS3	1	0.005	No
SLC24A4	1	0.005	No
HDAC3	1	0.005	No
SLC24A3	1	0.005	No
LUZP2	1	0.005	No
CATSPER4	1	0.005	No
FGL2	1	0.005	No
NLRC4	1	0.005	No
SELENBP1	1	0.005	No
RAB25	1	0.005	No
MROH5	1	0.005	No
RAB23	1	0.005	No
MGAT5B	1	0.005	No
POLR2E	1	0.005	No
XIRP1	1	0.005	No
XIRP2	1	0.005	No
ETFRF1	1	0.005	No
ZNF502	1	0.005	No
BCO1	1	0.005	No
FNIP2	1	0.005	No
LINC02898	1	0.005	No
FKTN	1	0.005	No
SKOR1	1	0.005	No
RNF25	1	0.005	No
ANKRD30A	1	0.005	No
EFL1	1	0.005	No
PTPN14	1	0.005	Yes
MGAT4C	1	0.005	No
POLR3B	1	0.005	No
RAB15	1	0.005	No
ASXL3	1	0.005	No
ASXL2	1	0.005	Yes
MNDA	1	0.005	No
OR8A1	1	0.005	No
RAB17	1	0.005	No
CCDC60	1	0.005	No
VIPR1	1	0.005	No
PKD2L1	1	0.005	No
KLHDC7A	1	0.005	No
AQP5	1	0.005	No
C10ORF120	1	0.005	No
RPS6KA6	1	0.005	No
SAP130	1	0.005	No
DAG1	1	0.005	No
PDK4	1	0.005	No
HMCN1	1	0.005	No
TBC1D10A	1	0.005	No
CDON	1	0.005	No
SRRM2	1	0.005	No
DYNC2H1	1	0.005	No
METTL3	1	0.005	No
HLA-B	1	0.005	Yes
KNL1	1	0.005	Yes
ESCO2	1	0.005	Yes
SLC51A	1	0.005	No
ZPBP	1	0.005	No
CHIT1	1	0.005	No
ARC	1	0.005	No
TCERG1L	1	0.005	No
ASTL	1	0.005	No
KATNAL2	1	0.005	No
PSG7	1	0.005	No
GRWD1	1	0.005	No
CD109	1	0.005	No
RUBCNL	1	0.005	No
TFAM	1	0.005	No
CAGE1	1	0.005	No
EZR	1	0.005	Yes
OR4C15	1	0.005	No
BLZF1	1	0.005	No
PLPP1	1	0.005	No
NECAB2	1	0.005	No
KPRP	1	0.005	No
IGSF5	1	0.005	No
TSHZ3	1	0.005	No
TMTC2	1	0.005	No
SLC6A20	1	0.005	No
PPL	1	0.005	No
KLK7	1	0.005	No
TMTC4	1	0.005	No
PRAMEF16	1	0.005	No
OTOA	1	0.005	No
ZNF827	1	0.005	No
STC2	1	0.005	No
MAP6	1	0.005	No
TRPM8	1	0.005	No
OR6B2	1	0.005	No
NTSR2	1	0.005	No
TRPM4	1	0.005	No
PARP14	1	0.005	No
NOTCH2NLA	1	0.005	No
SPATS2L	1	0.005	No
TCHHL1	1	0.005	No
CD320	1	0.005	No
ROBO2	1	0.005	No
RYR1	1	0.005	No
C2CD6	1	0.005	No
TENM3	1	0.005	No
VLDLR	1	0.005	No
KRT20	1	0.005	No
BRS3	1	0.005	No
GABRR1	1	0.005	No
CAMKV	1	0.005	No
KRT27	1	0.005	No
PRX	1	0.005	No
FEZF2	1	0.005	No
CC2D2A	1	0.005	No
ZYG11A	1	0.005	No
PARP4	1	0.005	No
PARP2	1	0.005	Yes
IL17RD	1	0.005	No
CLDN11	1	0.005	No
DCSTAMP	1	0.005	No
CLDN14	1	0.005	No
BBS12	1	0.005	No
TLR4	1	0.005	No
MPND	1	0.005	No
SPAM1	1	0.005	No
GUCY2C	1	0.005	No
SPRR4	1	0.005	No
AMER2	1	0.005	No
GUCY2D	1	0.005	No
FAM47A	1	0.005	No
AKAP5	1	0.005	No
UQCR10	1	0.005	No
VWCE	1	0.005	No
GDPD4	1	0.005	No
GDPD5	1	0.005	No
SCEL	1	0.005	No
LIMA1	1	0.005	No
EGFLAM	1	0.005	No
CTNNA2	1	0.005	No
TRAM1L1	1	0.005	No
CORIN	1	0.005	No
OR4B1	1	0.005	No
GDF10	1	0.005	No
DMRT3	1	0.005	No
LILRB2	1	0.005	No
TJP1	1	0.005	No
KRT19	1	0.005	No
KRTAP24-1	1	0.005	No
NRK	1	0.005	No
GALNT17	1	0.005	No
ARID4B	1	0.005	Yes
SSC4D	1	0.005	No
DEUP1	1	0.005	No
ARHGAP35	1	0.005	Yes
OR2T10	1	0.005	No
AMOT	1	0.005	No
DOCK10	1	0.005	No
DAOA	1	0.005	No
ARHGAP40	1	0.005	No
C1RL	1	0.005	No
SACS	1	0.005	No
NRCAM	1	0.005	No
HADH	1	0.005	No
POSTN	1	0.005	No
DSCAM	1	0.005	No
KDM2B	1	0.005	Yes
MYH15	1	0.005	No
PUS1	1	0.005	No
KRT79	1	0.005	No
ATP1B4	1	0.005	No
ALG13	1	0.005	No
PPP4R3A	1	0.005	No
TRNT1	1	0.005	No
TRPC4AP	1	0.005	No
DCTD	1	0.005	No
OXA1L	1	0.005	No
MAU2	1	0.005	No
PRPF3	1	0.005	No
OR52E8	1	0.005	No
LRIF1	1	0.005	No
LPA	1	0.005	No
STEAP1	1	0.005	No
ABCG4	1	0.005	No
STEAP2	1	0.005	No
OR52D1	1	0.005	No
ARHGAP18	1	0.005	No
LTBP3	1	0.005	No
SEL1L2	1	0.005	No
NID2	1	0.005	No
NLRP8	1	0.005	No
SOHLH1	1	0.005	No
CDH23	1	0.005	No
CDH24	1	0.005	No
MYH14	1	0.005	No
SUDS3	1	0.005	No
BPTF	1	0.005	No
IGKV2-40	1	0.005	No
CBX7	1	0.005	No
KLHDC3	1	0.005	No
CBX5	1	0.005	No
WSCD1	1	0.005	No
HSPA4	1	0.005	No
WSCD2	1	0.005	No
NONO	1	0.005	Yes
PTCH1	1	0.005	Yes
UQCC1	1	0.005	No
SMAD9	1	0.005	No
HELZ	1	0.005	No
LRP1B	1	0.005	Yes
SLC2A9	1	0.005	No
DIAPH2	1	0.005	No
ATG16L1	1	0.005	No
CAPRIN2	1	0.005	No
PI4KA	1	0.005	No
TGFBI	1	0.005	No
BRWD3	1	0.005	No
MYF5	1	0.005	No
DOCK5	1	0.005	No
DOCK4	1	0.005	No
THRB	1	0.005	No
MEGF10	1	0.005	No
DOCK9	1	0.005	No
DOCK8	1	0.005	No
USP34	1	0.005	No
HSPB7	1	0.005	No
LMOD1	1	0.005	No
HK1	1	0.005	No
SENP7	1	0.005	No
MFSD6	1	0.005	No
TMEM104	1	0.005	No
PLCZ1	1	0.005	No
LRRTM2	1	0.005	No
NFKBIZ	1	0.005	No
TMEM108	1	0.005	No
SPEG	1	0.005	No
ABCC3	1	0.005	No
USP48	1	0.005	No
PCDHGA5	1	0.005	No
DESI1	1	0.005	No
PCDHGA3	1	0.005	No
MYEOV	1	0.005	No
RPS3A	1	0.005	No
OPRM1	1	0.005	No
ARID1A	1	0.005	Yes
KLF15	1	0.005	No
PRODH2	1	0.005	No
CKAP4	1	0.005	No
DNM2	1	0.005	Yes
FCHSD1	1	0.005	No
ALDH1A3	1	0.005	No
DCT	1	0.005	No
PXYLP1	1	0.005	No
CXORF58	1	0.005	No
CDH16	1	0.005	No
DOCK1	1	0.005	No
EGFL8	1	0.005	No
MYH6	1	0.005	No
CAMK1G	1	0.005	No
RBKS	1	0.005	No
TUFT1	1	0.005	No
USP11	1	0.005	No
NRXN1	1	0.005	No
CIART	1	0.005	No
U2AF1L4	1	0.005	No
ERICH6	1	0.005	No
GNA15	1	0.005	No
NXF3	1	0.005	No
POC1A	1	0.005	No
MAPK1	1	0.005	Yes
LRIG3	1	0.005	Yes
BUB3	1	0.005	No
BUB1	1	0.005	No
GBP1	1	0.005	No
ABCF1	1	0.005	No
MUC6	1	0.005	No
USP24	1	0.005	No
PCDHGC4	1	0.005	No
ZFC3H1	1	0.005	No
C9ORF43	1	0.005	No
WEE1	1	0.005	No
WEE2	1	0.005	No
SLFNL1	1	0.005	No
KANSL1	1	0.005	No
RBMX	1	0.005	No
HCN1	1	0.005	No
