# Supplementary material for: PRC2‐Related Epigenetic Age Acceleration in Acute Myeloid Leukemia with DNMT3A and IDH2 Mutations
Source: Adv Biol (Weinh). 2026 Jan 20;10(1):e00710. doi: 10.1002/adbi.202500710 (PMC12817234; doi:10.1002/adbi.202500710)
Supplement: Supplementary file 4 — Supporting File 4: adbi70085‐sup‐0004‐TableS3.xlsx [file ADBI-10-e00710-s001.xlsx]

## Sheet: ChIP_E3_mAgeAssociation
	Age_mDNAm	panTissue_mDNAm	CausAge_mDNAm	AdaptAge_mDNAm	DamAge_mDNAm
NUFIP1	part = -0.0362 ; pValue = 0.6171	part = 0.0973 ; pValue = 0.1782	part = 0.1028 ; pValue = 0.1549	part = 0.6516 ; pValue = 0	part = -0.8792 ; pValue = 0
NR2C1	part = -0.1259 ; pValue = 0.081	part = 0.1722 ; pValue = 0.0166	part = 0.204 ; pValue = 0.0044	part = 0.7536 ; pValue = 0	part = -0.8964 ; pValue = 0
NBN	part = -0.1089 ; pValue = 0.1316	part = 0.1223 ; pValue = 0.0902	part = 0.176 ; pValue = 0.0143	part = 0.7249 ; pValue = 0	part = -0.8962 ; pValue = 0
NFRKB	part = -0.1203 ; pValue = 0.0958	part = 0.1179 ; pValue = 0.1024	part = 0.1648 ; pValue = 0.022	part = 0.7186 ; pValue = 0	part = -0.8979 ; pValue = 0
ZBTB40	part = -0.1337 ; pValue = 0.0638	part = 0.1307 ; pValue = 0.0701	part = 0.1859 ; pValue = 0.0096	part = 0.7289 ; pValue = 0	part = -0.8904 ; pValue = 0
TCF12	part = -0.1241 ; pValue = 0.0854	part = 0.2047 ; pValue = 0.0043	part = 0.2683 ; pValue = 2e-04	part = 0.7929 ; pValue = 0	part = -0.8975 ; pValue = 0
PRDM10	part = -0.1379 ; pValue = 0.0559	part = 0.2054 ; pValue = 0.0042	part = 0.2586 ; pValue = 3e-04	part = 0.7847 ; pValue = 0	part = -0.8926 ; pValue = 0
DPF2	part = -0.1031 ; pValue = 0.1538	part = 0.1406 ; pValue = 0.0511	part = 0.1877 ; pValue = 0.009	part = 0.7413 ; pValue = 0	part = -0.9151 ; pValue = 0
E2F8	part = -0.132 ; pValue = 0.0673	part = 0.1493 ; pValue = 0.0383	part = 0.1921 ; pValue = 0.0074	part = 0.7199 ; pValue = 0	part = -0.8644 ; pValue = 0
RELB	part = -0.0926 ; pValue = 0.2001	part = 0.0534 ; pValue = 0.4608	part = 0.1051 ; pValue = 0.1456	part = 0.6528 ; pValue = 0	part = -0.8934 ; pValue = 0
PCBP2	part = -0.1662 ; pValue = 0.0208	part = 0.2357 ; pValue = 0.001	part = 0.3369 ; pValue = 0	part = 0.8109 ; pValue = 0	part = -0.8284 ; pValue = 0
HMBOX1	part = -0.0479 ; pValue = 0.5079	part = 0.041 ; pValue = 0.5713	part = 0.0795 ; pValue = 0.2716	part = 0.6412 ; pValue = 0	part = -0.9077 ; pValue = 0
SUZ12	part = -0.2781 ; pValue = 1e-04	part = 0.5276 ; pValue = 0	part = 0.6644 ; pValue = 0	part = 0.9393 ; pValue = 0	part = -0.6234 ; pValue = 0
NR2F2	part = -0.1005 ; pValue = 0.1645	part = 0.1332 ; pValue = 0.0649	part = 0.1994 ; pValue = 0.0054	part = 0.7569 ; pValue = 0	part = -0.9173 ; pValue = 0
ZBTB33	part = -0.1366 ; pValue = 0.0581	part = 0.2361 ; pValue = 9e-04	part = 0.3261 ; pValue = 0	part = 0.8419 ; pValue = 0	part = -0.8867 ; pValue = 0
CTCF	part = -0.1873 ; pValue = 0.0091	part = 0.281 ; pValue = 1e-04	part = 0.3632 ; pValue = 0	part = 0.8662 ; pValue = 0	part = -0.8774 ; pValue = 0
POLR2A	part = -0.1617 ; pValue = 0.0247	part = 0.2316 ; pValue = 0.0012	part = 0.3098 ; pValue = 0	part = 0.8376 ; pValue = 0	part = -0.9016 ; pValue = 0
POLR2G	part = -0.1627 ; pValue = 0.0238	part = 0.2605 ; pValue = 3e-04	part = 0.3246 ; pValue = 0	part = 0.8413 ; pValue = 0	part = -0.8752 ; pValue = 0
IKZF1	part = -0.1305 ; pValue = 0.0706	part = 0.1807 ; pValue = 0.0119	part = 0.2376 ; pValue = 9e-04	part = 0.776 ; pValue = 0	part = -0.9059 ; pValue = 0
ATF3	part = -0.0908 ; pValue = 0.2093	part = 0.153 ; pValue = 0.0337	part = 0.2042 ; pValue = 0.0044	part = 0.7504 ; pValue = 0	part = -0.9123 ; pValue = 0
ATF7	part = -0.1233 ; pValue = 0.0876	part = 0.1896 ; pValue = 0.0083	part = 0.238 ; pValue = 9e-04	part = 0.7746 ; pValue = 0	part = -0.8985 ; pValue = 0
SOX6	part = -0.1222 ; pValue = 0.0905	part = 0.2032 ; pValue = 0.0046	part = 0.2451 ; pValue = 6e-04	part = 0.769 ; pValue = 0	part = -0.8852 ; pValue = 0
ATF2	part = -0.0717 ; pValue = 0.3215	part = 0.0352 ; pValue = 0.6268	part = 0.0814 ; pValue = 0.2602	part = 0.652 ; pValue = 0	part = -0.9182 ; pValue = 0
DACH1	part = -0.0905 ; pValue = 0.2107	part = 0.1132 ; pValue = 0.117	part = 0.1669 ; pValue = 0.0203	part = 0.7074 ; pValue = 0	part = -0.8912 ; pValue = 0
ZBTB5	part = -0.1085 ; pValue = 0.133	part = 0.2284 ; pValue = 0.0014	part = 0.26 ; pValue = 3e-04	part = 0.7899 ; pValue = 0	part = -0.8741 ; pValue = 0
MTA2	part = -0.0741 ; pValue = 0.3061	part = 0.1204 ; pValue = 0.0953	part = 0.1483 ; pValue = 0.0396	part = 0.7033 ; pValue = 0	part = -0.9076 ; pValue = 0
NFIB	part = -0.0985 ; pValue = 0.1729	part = 0.1274 ; pValue = 0.0775	part = 0.1866 ; pValue = 0.0094	part = 0.7433 ; pValue = 0	part = -0.9155 ; pValue = 0
NFIC	part = -0.0825 ; pValue = 0.2541	part = 0.1019 ; pValue = 0.1586	part = 0.1481 ; pValue = 0.0398	part = 0.7035 ; pValue = 0	part = -0.9126 ; pValue = 0
SMC3	part = -0.2259 ; pValue = 0.0016	part = 0.3456 ; pValue = 0	part = 0.4234 ; pValue = 0	part = 0.8808 ; pValue = 0	part = -0.8308 ; pValue = 0
RAD21	part = -0.2002 ; pValue = 0.0052	part = 0.3168 ; pValue = 0	part = 0.3935 ; pValue = 0	part = 0.8741 ; pValue = 0	part = -0.8561 ; pValue = 0
EP300	part = -0.1523 ; pValue = 0.0345	part = 0.2441 ; pValue = 6e-04	part = 0.3173 ; pValue = 0	part = 0.8313 ; pValue = 0	part = -0.8893 ; pValue = 0
SMARCA4	part = -0.1386 ; pValue = 0.0546	part = 0.2078 ; pValue = 0.0037	part = 0.2614 ; pValue = 2e-04	part = 0.7967 ; pValue = 0	part = -0.9043 ; pValue = 0
ATF4	part = -0.0576 ; pValue = 0.4265	part = 0.119 ; pValue = 0.0993	part = 0.1415 ; pValue = 0.0497	part = 0.7029 ; pValue = 0	part = -0.9107 ; pValue = 0
NCOR1	part = -0.1031 ; pValue = 0.1535	part = 0.1314 ; pValue = 0.0686	part = 0.1884 ; pValue = 0.0087	part = 0.742 ; pValue = 0	part = -0.9163 ; pValue = 0
MLLT1	part = -0.1043 ; pValue = 0.1488	part = 0.1191 ; pValue = 0.0991	part = 0.1708 ; pValue = 0.0175	part = 0.7294 ; pValue = 0	part = -0.9101 ; pValue = 0
FOXM1	part = -0.1689 ; pValue = 0.0189	part = 0.2858 ; pValue = 1e-04	part = 0.3351 ; pValue = 0	part = 0.8303 ; pValue = 0	part = -0.8489 ; pValue = 0
EGR1	part = -0.1625 ; pValue = 0.024	part = 0.2954 ; pValue = 0	part = 0.365 ; pValue = 0	part = 0.8561 ; pValue = 0	part = -0.8633 ; pValue = 0
ARID3A	part = -0.0971 ; pValue = 0.1789	part = 0.1064 ; pValue = 0.1408	part = 0.1576 ; pValue = 0.0286	part = 0.7091 ; pValue = 0	part = -0.9053 ; pValue = 0
CBFA2T3	part = -0.0407 ; pValue = 0.5739	part = 0.0793 ; pValue = 0.273	part = 0.1278 ; pValue = 0.0766	part = 0.6851 ; pValue = 0	part = -0.9085 ; pValue = 0
ARID1B	part = -0.0617 ; pValue = 0.3944	part = 0.0972 ; pValue = 0.1789	part = 0.1468 ; pValue = 0.0416	part = 0.7014 ; pValue = 0	part = -0.9157 ; pValue = 0
TAL1	part = -0.0309 ; pValue = 0.6699	part = 0.0596 ; pValue = 0.4107	part = 0.0994 ; pValue = 0.169	part = 0.6665 ; pValue = 0	part = -0.9008 ; pValue = 0
CBFA2T2	part = 0.005 ; pValue = 0.9447	part = 0.0626 ; pValue = 0.387	part = 0.1045 ; pValue = 0.148	part = 0.6691 ; pValue = 0	part = -0.9011 ; pValue = 0
C11orf30	part = -0.0742 ; pValue = 0.3051	part = 0.1015 ; pValue = 0.1604	part = 0.132 ; pValue = 0.0673	part = 0.6827 ; pValue = 0	part = -0.8947 ; pValue = 0
ZNF316	part = -0.0846 ; pValue = 0.242	part = 0.1121 ; pValue = 0.1205	part = 0.1605 ; pValue = 0.0258	part = 0.7264 ; pValue = 0	part = -0.9352 ; pValue = 0
NCOA2	part = -0.0473 ; pValue = 0.5137	part = 0.0508 ; pValue = 0.4826	part = 0.1288 ; pValue = 0.0743	part = 0.594 ; pValue = 0	part = -0.79 ; pValue = 0
NR2F1	part = -0.0953 ; pValue = 0.1876	part = 0.1554 ; pValue = 0.0309	part = 0.1993 ; pValue = 0.0055	part = 0.7468 ; pValue = 0	part = -0.906 ; pValue = 0
MNT	part = -0.151 ; pValue = 0.036	part = 0.2173 ; pValue = 0.0024	part = 0.2729 ; pValue = 1e-04	part = 0.8089 ; pValue = 0	part = -0.8975 ; pValue = 0
NRF1	part = -0.1851 ; pValue = 0.01	part = 0.3063 ; pValue = 0	part = 0.3788 ; pValue = 0	part = 0.8645 ; pValue = 0	part = -0.8453 ; pValue = 0
MTA1	part = -0.1406 ; pValue = 0.0512	part = 0.2256 ; pValue = 0.0016	part = 0.2754 ; pValue = 1e-04	part = 0.7936 ; pValue = 0	part = -0.8852 ; pValue = 0
CTBP1	part = -0.1572 ; pValue = 0.029	part = 0.2767 ; pValue = 1e-04	part = 0.3361 ; pValue = 0	part = 0.8385 ; pValue = 0	part = -0.8724 ; pValue = 0
HDAC1	part = -0.1499 ; pValue = 0.0374	part = 0.225 ; pValue = 0.0017	part = 0.2787 ; pValue = 1e-04	part = 0.8062 ; pValue = 0	part = -0.89 ; pValue = 0
HES1	part = -0.087 ; pValue = 0.2288	part = 0.2477 ; pValue = 5e-04	part = 0.2665 ; pValue = 2e-04	part = 0.7861 ; pValue = 0	part = -0.8707 ; pValue = 0
ZNF639	part = -0.1527 ; pValue = 0.0341	part = 0.25 ; pValue = 5e-04	part = 0.2983 ; pValue = 0	part = 0.8022 ; pValue = 0	part = -0.842 ; pValue = 0
PKNOX1	part = -0.1453 ; pValue = 0.0437	part = 0.1547 ; pValue = 0.0317	part = 0.241 ; pValue = 7e-04	part = 0.7793 ; pValue = 0	part = -0.9137 ; pValue = 0
ZBTB2	part = -0.1453 ; pValue = 0.0437	part = 0.1955 ; pValue = 0.0064	part = 0.2546 ; pValue = 4e-04	part = 0.7853 ; pValue = 0	part = -0.8807 ; pValue = 0
SMARCA5	part = -0.1118 ; pValue = 0.1215	part = 0.1671 ; pValue = 0.0202	part = 0.2092 ; pValue = 0.0035	part = 0.7565 ; pValue = 0	part = -0.9057 ; pValue = 0
NCOA1	part = -0.0979 ; pValue = 0.1758	part = 0.1449 ; pValue = 0.0444	part = 0.2005 ; pValue = 0.0052	part = 0.7394 ; pValue = 0	part = -0.8939 ; pValue = 0
TRIM24	part = -0.1006 ; pValue = 0.164	part = 0.1842 ; pValue = 0.0103	part = 0.2116 ; pValue = 0.0031	part = 0.7518 ; pValue = 0	part = -0.9023 ; pValue = 0
SMARCE1	part = -0.1073 ; pValue = 0.1373	part = 0.1607 ; pValue = 0.0255	part = 0.2151 ; pValue = 0.0027	part = 0.7558 ; pValue = 0	part = -0.9111 ; pValue = 0
ESRRA	part = -0.1309 ; pValue = 0.0696	part = 0.2158 ; pValue = 0.0026	part = 0.2728 ; pValue = 1e-04	part = 0.7978 ; pValue = 0	part = -0.8856 ; pValue = 0
BRD9	part = -0.0877 ; pValue = 0.225	part = 0.1015 ; pValue = 0.1601	part = 0.1432 ; pValue = 0.047	part = 0.6964 ; pValue = 0	part = -0.9025 ; pValue = 0
MGA	part = -0.1521 ; pValue = 0.0347	part = 0.2682 ; pValue = 2e-04	part = 0.3058 ; pValue = 0	part = 0.823 ; pValue = 0	part = -0.8774 ; pValue = 0
MITF	part = -0.0821 ; pValue = 0.2565	part = 0.1268 ; pValue = 0.079	part = 0.1714 ; pValue = 0.0171	part = 0.7294 ; pValue = 0	part = -0.9145 ; pValue = 0
RAD51	part = -0.0987 ; pValue = 0.1719	part = 0.1044 ; pValue = 0.1486	part = 0.1485 ; pValue = 0.0393	part = 0.7132 ; pValue = 0	part = -0.919 ; pValue = 0
SKI	part = -0.1845 ; pValue = 0.0102	part = 0.3035 ; pValue = 0	part = 0.3541 ; pValue = 0	part = 0.8492 ; pValue = 0	part = -0.8518 ; pValue = 0
KDM1A	part = -0.1517 ; pValue = 0.0353	part = 0.2315 ; pValue = 0.0012	part = 0.2972 ; pValue = 0	part = 0.8268 ; pValue = 0	part = -0.9021 ; pValue = 0
GATAD2B	part = -0.1263 ; pValue = 0.0801	part = 0.218 ; pValue = 0.0023	part = 0.2528 ; pValue = 4e-04	part = 0.7743 ; pValue = 0	part = -0.8764 ; pValue = 0
HDAC2	part = -0.1942 ; pValue = 0.0068	part = 0.3004 ; pValue = 0	part = 0.3844 ; pValue = 0	part = 0.8712 ; pValue = 0	part = -0.8581 ; pValue = 0
EHMT2	part = -0.0974 ; pValue = 0.1779	part = 0.2195 ; pValue = 0.0022	part = 0.2451 ; pValue = 6e-04	part = 0.7953 ; pValue = 0	part = -0.9084 ; pValue = 0
GATAD2A	part = -0.1178 ; pValue = 0.1028	part = 0.1943 ; pValue = 0.0068	part = 0.2259 ; pValue = 0.0016	part = 0.7644 ; pValue = 0	part = -0.8827 ; pValue = 0
E2F1	part = -0.1443 ; pValue = 0.0453	part = 0.1995 ; pValue = 0.0054	part = 0.2537 ; pValue = 4e-04	part = 0.7837 ; pValue = 0	part = -0.8784 ; pValue = 0
PHF21A	part = -0.1536 ; pValue = 0.033	part = 0.258 ; pValue = 3e-04	part = 0.2846 ; pValue = 1e-04	part = 0.7958 ; pValue = 0	part = -0.863 ; pValue = 0
FOXK2	part = -0.1136 ; pValue = 0.1158	part = 0.1213 ; pValue = 0.0928	part = 0.1696 ; pValue = 0.0183	part = 0.7235 ; pValue = 0	part = -0.9057 ; pValue = 0
ZNF592	part = -0.1047 ; pValue = 0.1475	part = 0.1579 ; pValue = 0.0283	part = 0.1964 ; pValue = 0.0062	part = 0.7446 ; pValue = 0	part = -0.9083 ; pValue = 0
FOXA2	part = -0.1213 ; pValue = 0.0929	part = 0.1227 ; pValue = 0.089	part = 0.1904 ; pValue = 0.008	part = 0.758 ; pValue = 0	part = -0.9316 ; pValue = 0
ELF4	part = -0.1181 ; pValue = 0.1019	part = 0.1347 ; pValue = 0.0617	part = 0.19 ; pValue = 0.0081	part = 0.7197 ; pValue = 0	part = -0.8685 ; pValue = 0
E4F1	part = -0.109 ; pValue = 0.1313	part = 0.1392 ; pValue = 0.0536	part = 0.1933 ; pValue = 0.0071	part = 0.73 ; pValue = 0	part = -0.8855 ; pValue = 0
ELF1	part = -0.1239 ; pValue = 0.086	part = 0.2094 ; pValue = 0.0035	part = 0.2578 ; pValue = 3e-04	part = 0.7823 ; pValue = 0	part = -0.8783 ; pValue = 0
RNF2	part = -0.2267 ; pValue = 0.0015	part = 0.4003 ; pValue = 0	part = 0.5104 ; pValue = 0	part = 0.9175 ; pValue = 0	part = -0.7805 ; pValue = 0
EP400	part = -0.1186 ; pValue = 0.1006	part = 0.1882 ; pValue = 0.0088	part = 0.2251 ; pValue = 0.0016	part = 0.759 ; pValue = 0	part = -0.8811 ; pValue = 0
TRIM22	part = -0.1305 ; pValue = 0.0704	part = 0.1643 ; pValue = 0.0224	part = 0.2089 ; pValue = 0.0035	part = 0.7444 ; pValue = 0	part = -0.8914 ; pValue = 0
CC2D1A	part = -0.1288 ; pValue = 0.0742	part = 0.1849 ; pValue = 0.01	part = 0.2295 ; pValue = 0.0013	part = 0.76 ; pValue = 0	part = -0.8843 ; pValue = 0
BHLHE40	part = -0.1209 ; pValue = 0.094	part = 0.2045 ; pValue = 0.0043	part = 0.2533 ; pValue = 4e-04	part = 0.7787 ; pValue = 0	part = -0.8936 ; pValue = 0
RB1	part = -0.1727 ; pValue = 0.0163	part = 0.3068 ; pValue = 0	part = 0.3524 ; pValue = 0	part = 0.829 ; pValue = 0	part = -0.8278 ; pValue = 0
REST	part = -0.1733 ; pValue = 0.0159	part = 0.2836 ; pValue = 1e-04	part = 0.3483 ; pValue = 0	part = 0.8522 ; pValue = 0	part = -0.8759 ; pValue = 0
ARID2	part = -0.1392 ; pValue = 0.0535	part = 0.1906 ; pValue = 0.0079	part = 0.24 ; pValue = 8e-04	part = 0.7615 ; pValue = 0	part = -0.8813 ; pValue = 0
MAFK	part = -0.0932 ; pValue = 0.1973	part = 0.1176 ; pValue = 0.1034	part = 0.171 ; pValue = 0.0174	part = 0.7228 ; pValue = 0	part = -0.9183 ; pValue = 0
SRF	part = -0.1065 ; pValue = 0.1404	part = 0.0896 ; pValue = 0.2153	part = 0.1506 ; pValue = 0.0366	part = 0.679 ; pValue = 0	part = -0.8723 ; pValue = 0
ZSCAN29	part = -0.1718 ; pValue = 0.0169	part = 0.2268 ; pValue = 0.0015	part = 0.2823 ; pValue = 1e-04	part = 0.8057 ; pValue = 0	part = -0.8801 ; pValue = 0
GMEB1	part = -0.1531 ; pValue = 0.0335	part = 0.2358 ; pValue = 0.001	part = 0.2881 ; pValue = 0	part = 0.8091 ; pValue = 0	part = -0.8724 ; pValue = 0
L3MBTL2	part = -0.21 ; pValue = 0.0034	part = 0.3487 ; pValue = 0	part = 0.4049 ; pValue = 0	part = 0.88 ; pValue = 0	part = -0.8401 ; pValue = 0
STAT3	part = -0.0774 ; pValue = 0.2845	part = 0.0435 ; pValue = 0.5482	part = 0.0865 ; pValue = 0.2319	part = 0.649 ; pValue = 0	part = -0.9175 ; pValue = 0
NFXL1	part = -0.1311 ; pValue = 0.0691	part = 0.1421 ; pValue = 0.0487	part = 0.209 ; pValue = 0.0035	part = 0.7606 ; pValue = 0	part = -0.8916 ; pValue = 0
BACH1	part = -0.1718 ; pValue = 0.0169	part = 0.2929 ; pValue = 0	part = 0.3386 ; pValue = 0	part = 0.8207 ; pValue = 0	part = -0.8471 ; pValue = 0
PHF8	part = -0.2445 ; pValue = 6e-04	part = 0.4011 ; pValue = 0	part = 0.4848 ; pValue = 0	part = 0.9001 ; pValue = 0	part = -0.7694 ; pValue = 0
ZFX	part = -0.2252 ; pValue = 0.0016	part = 0.3365 ; pValue = 0	part = 0.4013 ; pValue = 0	part = 0.8745 ; pValue = 0	part = -0.8298 ; pValue = 0
RBBP5	part = -0.2535 ; pValue = 4e-04	part = 0.4051 ; pValue = 0	part = 0.5083 ; pValue = 0	part = 0.9174 ; pValue = 0	part = -0.7743 ; pValue = 0
ARNT	part = -0.0916 ; pValue = 0.2052	part = 0.095 ; pValue = 0.1887	part = 0.135 ; pValue = 0.0612	part = 0.6972 ; pValue = 0	part = -0.91 ; pValue = 0
DNMT1	part = -0.0795 ; pValue = 0.2717	part = 0.0435 ; pValue = 0.5477	part = 0.0994 ; pValue = 0.169	part = 0.6472 ; pValue = 0	part = -0.864 ; pValue = 0
ZNF24	part = -0.1354 ; pValue = 0.0604	part = 0.1864 ; pValue = 0.0094	part = 0.2383 ; pValue = 8e-04	part = 0.7808 ; pValue = 0	part = -0.9053 ; pValue = 0
ZNF282	part = -0.1286 ; pValue = 0.0746	part = 0.2367 ; pValue = 9e-04	part = 0.2803 ; pValue = 1e-04	part = 0.793 ; pValue = 0	part = -0.8549 ; pValue = 0
CLOCK	part = -0.1708 ; pValue = 0.0176	part = 0.2752 ; pValue = 1e-04	part = 0.3259 ; pValue = 0	part = 0.8119 ; pValue = 0	part = -0.8286 ; pValue = 0
RBFOX2	part = -0.1746 ; pValue = 0.0152	part = 0.2738 ; pValue = 1e-04	part = 0.3374 ; pValue = 0	part = 0.8479 ; pValue = 0	part = -0.8686 ; pValue = 0
CREB1	part = -0.1664 ; pValue = 0.0207	part = 0.2276 ; pValue = 0.0015	part = 0.2891 ; pValue = 0	part = 0.8201 ; pValue = 0	part = -0.8966 ; pValue = 0
NR3C1	part = -0.1294 ; pValue = 0.073	part = 0.2015 ; pValue = 0.0049	part = 0.2548 ; pValue = 3e-04	part = 0.7934 ; pValue = 0	part = -0.9049 ; pValue = 0
PML	part = -0.1498 ; pValue = 0.0376	part = 0.1947 ; pValue = 0.0067	part = 0.2491 ; pValue = 5e-04	part = 0.7757 ; pValue = 0	part = -0.8633 ; pValue = 0
AFF1	part = -0.1104 ; pValue = 0.1263	part = 0.1621 ; pValue = 0.0243	part = 0.1983 ; pValue = 0.0057	part = 0.7456 ; pValue = 0	part = -0.8962 ; pValue = 0
SMAD5	part = -0.1339 ; pValue = 0.0633	part = 0.187 ; pValue = 0.0092	part = 0.2404 ; pValue = 8e-04	part = 0.7575 ; pValue = 0	part = -0.8606 ; pValue = 0
TAF9B	part = -0.101 ; pValue = 0.1622	part = 0.1777 ; pValue = 0.0134	part = 0.1902 ; pValue = 0.0081	part = 0.7068 ; pValue = 0	part = -0.8198 ; pValue = 0
GABPB1	part = -0.1345 ; pValue = 0.0623	part = 0.2335 ; pValue = 0.0011	part = 0.282 ; pValue = 1e-04	part = 0.7972 ; pValue = 0	part = -0.8612 ; pValue = 0
TRIM28	part = -0.1684 ; pValue = 0.0192	part = 0.2125 ; pValue = 0.003	part = 0.2694 ; pValue = 2e-04	part = 0.8073 ; pValue = 0	part = -0.9043 ; pValue = 0
ZNF318	part = -0.0111 ; pValue = 0.8787	part = 0.0903 ; pValue = 0.2119	part = 0.0976 ; pValue = 0.1768	part = 0.6461 ; pValue = 0	part = -0.8878 ; pValue = 0
CREB3L1	part = -0.1626 ; pValue = 0.0238	part = 0.2575 ; pValue = 3e-04	part = 0.3032 ; pValue = 0	part = 0.8126 ; pValue = 0	part = -0.8522 ; pValue = 0
SIN3A	part = -0.216 ; pValue = 0.0026	part = 0.3185 ; pValue = 0	part = 0.4081 ; pValue = 0	part = 0.8781 ; pValue = 0	part = -0.8411 ; pValue = 0
SMAD1	part = -0.0718 ; pValue = 0.321	part = 0.1032 ; pValue = 0.1531	part = 0.1315 ; pValue = 0.0682	part = 0.6692 ; pValue = 0	part = -0.8708 ; pValue = 0
BMI1	part = -0.1349 ; pValue = 0.0614	part = 0.1981 ; pValue = 0.0057	part = 0.278 ; pValue = 1e-04	part = 0.7857 ; pValue = 0	part = -0.8801 ; pValue = 0
ZBTB7B	part = -0.1972 ; pValue = 0.006	part = 0.3613 ; pValue = 0	part = 0.3848 ; pValue = 0	part = 0.8365 ; pValue = 0	part = -0.7883 ; pValue = 0
TAF1	part = -0.219 ; pValue = 0.0022	part = 0.3317 ; pValue = 0	part = 0.422 ; pValue = 0	part = 0.8835 ; pValue = 0	part = -0.8259 ; pValue = 0
MXI1	part = -0.2396 ; pValue = 8e-04	part = 0.371 ; pValue = 0	part = 0.4433 ; pValue = 0	part = 0.8873 ; pValue = 0	part = -0.8092 ; pValue = 0
TAF7	part = -0.2403 ; pValue = 8e-04	part = 0.4194 ; pValue = 0	part = 0.5112 ; pValue = 0	part = 0.9056 ; pValue = 0	part = -0.7381 ; pValue = 0
HNRNPL	part = -0.1544 ; pValue = 0.0321	part = 0.2794 ; pValue = 1e-04	part = 0.3339 ; pValue = 0	part = 0.8448 ; pValue = 0	part = -0.866 ; pValue = 0
TAF15	part = -0.208 ; pValue = 0.0037	part = 0.3191 ; pValue = 0	part = 0.4014 ; pValue = 0	part = 0.8703 ; pValue = 0	part = -0.8214 ; pValue = 0
STAT1	part = -0.1149 ; pValue = 0.1114	part = 0.1508 ; pValue = 0.0363	part = 0.2237 ; pValue = 0.0018	part = 0.7317 ; pValue = 0	part = -0.8498 ; pValue = 0
HNRNPLL	part = -0.2219 ; pValue = 0.0019	part = 0.3904 ; pValue = 0	part = 0.464 ; pValue = 0	part = 0.8978 ; pValue = 0	part = -0.7821 ; pValue = 0
HCFC1	part = -0.1872 ; pValue = 0.0092	part = 0.3276 ; pValue = 0	part = 0.3875 ; pValue = 0	part = 0.8464 ; pValue = 0	part = -0.8105 ; pValue = 0
YY1	part = -0.1867 ; pValue = 0.0093	part = 0.274 ; pValue = 1e-04	part = 0.3441 ; pValue = 0	part = 0.8503 ; pValue = 0	part = -0.8777 ; pValue = 0
GATA3	part = -0.1319 ; pValue = 0.0675	part = 0.1546 ; pValue = 0.0318	part = 0.2317 ; pValue = 0.0012	part = 0.7788 ; pValue = 0	part = -0.9139 ; pValue = 0
TBX21	part = -0.0325 ; pValue = 0.6536	part = -0.0256 ; pValue = 0.7238	part = 0.0075 ; pValue = 0.9171	part = 0.5618 ; pValue = 0	part = -0.8807 ; pValue = 0
NFATC3	part = -0.0773 ; pValue = 0.2855	part = 0.0694 ; pValue = 0.3379	part = 0.0959 ; pValue = 0.1844	part = 0.6625 ; pValue = 0	part = -0.9054 ; pValue = 0
CHD1	part = -0.2339 ; pValue = 0.0011	part = 0.3553 ; pValue = 0	part = 0.4369 ; pValue = 0	part = 0.8809 ; pValue = 0	part = -0.8187 ; pValue = 0
ZNF687	part = -0.1304 ; pValue = 0.0706	part = 0.2076 ; pValue = 0.0038	part = 0.2485 ; pValue = 5e-04	part = 0.7771 ; pValue = 0	part = -0.8812 ; pValue = 0
KDM5A	part = -0.2355 ; pValue = 0.001	part = 0.2625 ; pValue = 2e-04	part = 0.3425 ; pValue = 0	part = 0.8173 ; pValue = 0	part = -0.8083 ; pValue = 0
SIN3B	part = -0.2041 ; pValue = 0.0044	part = 0.3692 ; pValue = 0	part = 0.3751 ; pValue = 0	part = 0.8087 ; pValue = 0	part = -0.7439 ; pValue = 0
TBP	part = -0.2001 ; pValue = 0.0053	part = 0.3173 ; pValue = 0	part = 0.4105 ; pValue = 0	part = 0.8748 ; pValue = 0	part = -0.8309 ; pValue = 0
ZNF574	part = -0.1371 ; pValue = 0.0572	part = 0.2029 ; pValue = 0.0046	part = 0.2854 ; pValue = 1e-04	part = 0.7631 ; pValue = 0	part = -0.8028 ; pValue = 0
PHF20	part = -0.14 ; pValue = 0.0522	part = 0.2218 ; pValue = 0.0019	part = 0.2509 ; pValue = 4e-04	part = 0.7685 ; pValue = 0	part = -0.8469 ; pValue = 0
MYBL2	part = -0.1485 ; pValue = 0.0393	part = 0.1407 ; pValue = 0.051	part = 0.2369 ; pValue = 9e-04	part = 0.723 ; pValue = 0	part = -0.8057 ; pValue = 0
CREM	part = -0.1301 ; pValue = 0.0713	part = 0.2146 ; pValue = 0.0027	part = 0.2741 ; pValue = 1e-04	part = 0.7973 ; pValue = 0	part = -0.8866 ; pValue = 0
ELK1	part = -0.1347 ; pValue = 0.0618	part = 0.2362 ; pValue = 9e-04	part = 0.2656 ; pValue = 2e-04	part = 0.7605 ; pValue = 0	part = -0.8131 ; pValue = 0
ETS1	part = -0.1868 ; pValue = 0.0093	part = 0.2843 ; pValue = 1e-04	part = 0.3586 ; pValue = 0	part = 0.8473 ; pValue = 0	part = -0.8416 ; pValue = 0
TBX3	part = -0.1541 ; pValue = 0.0324	part = 0.1957 ; pValue = 0.0064	part = 0.278 ; pValue = 1e-04	part = 0.7983 ; pValue = 0	part = -0.8648 ; pValue = 0
GABPA	part = -0.1505 ; pValue = 0.0366	part = 0.3002 ; pValue = 0	part = 0.362 ; pValue = 0	part = 0.8488 ; pValue = 0	part = -0.8445 ; pValue = 0
MYC	part = -0.1514 ; pValue = 0.0356	part = 0.2531 ; pValue = 4e-04	part = 0.3063 ; pValue = 0	part = 0.8275 ; pValue = 0	part = -0.8868 ; pValue = 0
ZNF444	part = -0.1855 ; pValue = 0.0098	part = 0.2849 ; pValue = 1e-04	part = 0.3373 ; pValue = 0	part = 0.834 ; pValue = 0	part = -0.8522 ; pValue = 0
XRCC5	part = -0.1551 ; pValue = 0.0312	part = 0.2464 ; pValue = 6e-04	part = 0.3033 ; pValue = 0	part = 0.8202 ; pValue = 0	part = -0.8741 ; pValue = 0
CHAMP1	part = -0.093 ; pValue = 0.1985	part = 0.2151 ; pValue = 0.0027	part = 0.2255 ; pValue = 0.0016	part = 0.7584 ; pValue = 0	part = -0.8814 ; pValue = 0
JUND	part = -0.1257 ; pValue = 0.0814	part = 0.1929 ; pValue = 0.0072	part = 0.2521 ; pValue = 4e-04	part = 0.7903 ; pValue = 0	part = -0.9145 ; pValue = 0
KDM4A	part = -0.2755 ; pValue = 1e-04	part = 0.4788 ; pValue = 0	part = 0.6032 ; pValue = 0	part = 0.9337 ; pValue = 0	part = -0.6843 ; pValue = 0
KLF5	part = -0.1017 ; pValue = 0.1593	part = 0.1794 ; pValue = 0.0125	part = 0.2196 ; pValue = 0.0022	part = 0.712 ; pValue = 0	part = -0.8029 ; pValue = 0
ZKSCAN1	part = -0.1285 ; pValue = 0.075	part = 0.227 ; pValue = 0.0015	part = 0.269 ; pValue = 2e-04	part = 0.8019 ; pValue = 0	part = -0.8843 ; pValue = 0
RUNX3	part = -0.0358 ; pValue = 0.6215	part = 0.0655 ; pValue = 0.3655	part = 0.1005 ; pValue = 0.1644	part = 0.6381 ; pValue = 0	part = -0.8788 ; pValue = 0
KDM5B	part = -0.1911 ; pValue = 0.0078	part = 0.2711 ; pValue = 1e-04	part = 0.333 ; pValue = 0	part = 0.835 ; pValue = 0	part = -0.8517 ; pValue = 0
RXRA	part = -0.1508 ; pValue = 0.0363	part = 0.2234 ; pValue = 0.0018	part = 0.2876 ; pValue = 0	part = 0.8224 ; pValue = 0	part = -0.9025 ; pValue = 0
IRF1	part = -0.1624 ; pValue = 0.0241	part = 0.259 ; pValue = 3e-04	part = 0.332 ; pValue = 0	part = 0.8164 ; pValue = 0	part = -0.8366 ; pValue = 0
FOS	part = -0.0818 ; pValue = 0.2578	part = 0.0826 ; pValue = 0.2537	part = 0.1236 ; pValue = 0.0869	part = 0.6785 ; pValue = 0	part = -0.9222 ; pValue = 0
MTA3	part = -0.1445 ; pValue = 0.045	part = 0.2118 ; pValue = 0.0031	part = 0.2585 ; pValue = 3e-04	part = 0.7864 ; pValue = 0	part = -0.8875 ; pValue = 0
MAX	part = -0.1399 ; pValue = 0.0523	part = 0.2365 ; pValue = 9e-04	part = 0.2943 ; pValue = 0	part = 0.8187 ; pValue = 0	part = -0.8925 ; pValue = 0
BRCA1	part = -0.2063 ; pValue = 0.004	part = 0.2977 ; pValue = 0	part = 0.3738 ; pValue = 0	part = 0.8021 ; pValue = 0	part = -0.7685 ; pValue = 0
RLF	part = -0.1916 ; pValue = 0.0076	part = 0.3392 ; pValue = 0	part = 0.3705 ; pValue = 0	part = 0.8424 ; pValue = 0	part = -0.8119 ; pValue = 0
SKIL	part = -0.1403 ; pValue = 0.0516	part = 0.2063 ; pValue = 0.004	part = 0.2485 ; pValue = 5e-04	part = 0.7769 ; pValue = 0	part = -0.8848 ; pValue = 0
RFX5	part = -0.2099 ; pValue = 0.0034	part = 0.3436 ; pValue = 0	part = 0.417 ; pValue = 0	part = 0.8673 ; pValue = 0	part = -0.8006 ; pValue = 0
JUN	part = -0.0883 ; pValue = 0.222	part = 0.1741 ; pValue = 0.0154	part = 0.2139 ; pValue = 0.0028	part = 0.7428 ; pValue = 0	part = -0.894 ; pValue = 0
SP1	part = -0.1693 ; pValue = 0.0186	part = 0.2443 ; pValue = 6e-04	part = 0.3244 ; pValue = 0	part = 0.8421 ; pValue = 0	part = -0.8909 ; pValue = 0
SIX4	part = -0.1747 ; pValue = 0.0151	part = 0.1683 ; pValue = 0.0193	part = 0.3147 ; pValue = 0	part = 0.7419 ; pValue = 0	part = -0.7404 ; pValue = 0
MBD2	part = -0.1698 ; pValue = 0.0182	part = 0.2671 ; pValue = 2e-04	part = 0.3271 ; pValue = 0	part = 0.8263 ; pValue = 0	part = -0.8525 ; pValue = 0
CBX5	part = -0.0538 ; pValue = 0.4573	part = 0.1785 ; pValue = 0.013	part = 0.2005 ; pValue = 0.0052	part = 0.6993 ; pValue = 0	part = -0.8411 ; pValue = 0
TCF7	part = -0.0898 ; pValue = 0.2143	part = 0.1374 ; pValue = 0.0568	part = 0.2076 ; pValue = 0.0038	part = 0.7613 ; pValue = 0	part = -0.9101 ; pValue = 0
NFYB	part = -0.1983 ; pValue = 0.0057	part = 0.3129 ; pValue = 0	part = 0.3888 ; pValue = 0	part = 0.8336 ; pValue = 0	part = -0.8031 ; pValue = 0
ZNF217	part = -0.1529 ; pValue = 0.0337	part = 0.2186 ; pValue = 0.0023	part = 0.275 ; pValue = 1e-04	part = 0.8024 ; pValue = 0	part = -0.8905 ; pValue = 0
IRF3	part = -0.1554 ; pValue = 0.0309	part = 0.2368 ; pValue = 9e-04	part = 0.3314 ; pValue = 0	part = 0.7478 ; pValue = 0	part = -0.7258 ; pValue = 0
ZHX2	part = -0.1637 ; pValue = 0.0229	part = 0.2273 ; pValue = 0.0015	part = 0.3176 ; pValue = 0	part = 0.8164 ; pValue = 0	part = -0.8358 ; pValue = 0
RFX1	part = -0.1381 ; pValue = 0.0554	part = 0.2144 ; pValue = 0.0028	part = 0.3057 ; pValue = 0	part = 0.8186 ; pValue = 0	part = -0.8867 ; pValue = 0
SETDB1	part = -0.1876 ; pValue = 0.009	part = 0.3702 ; pValue = 0	part = 0.3691 ; pValue = 0	part = 0.8338 ; pValue = 0	part = -0.803 ; pValue = 0
FOSL2	part = -0.0902 ; pValue = 0.2121	part = 0.1173 ; pValue = 0.1043	part = 0.1628 ; pValue = 0.0237	part = 0.7065 ; pValue = 0	part = -0.9155 ; pValue = 0
SIX5	part = -0.1545 ; pValue = 0.0319	part = 0.2232 ; pValue = 0.0018	part = 0.331 ; pValue = 0	part = 0.7986 ; pValue = 0	part = -0.8086 ; pValue = 0
NFE2L2	part = -0.0746 ; pValue = 0.3028	part = 0.1797 ; pValue = 0.0124	part = 0.1978 ; pValue = 0.0058	part = 0.7172 ; pValue = 0	part = -0.8662 ; pValue = 0
ZZZ3	part = -0.1739 ; pValue = 0.0156	part = 0.0629 ; pValue = 0.3848	part = 0.0976 ; pValue = 0.177	part = 0.6095 ; pValue = 0	part = -0.8125 ; pValue = 0
USF2	part = -0.1429 ; pValue = 0.0474	part = 0.2166 ; pValue = 0.0025	part = 0.2776 ; pValue = 1e-04	part = 0.8031 ; pValue = 0	part = -0.8821 ; pValue = 0
NFE2	part = -0.0022 ; pValue = 0.9757	part = 0.0956 ; pValue = 0.1861	part = 0.1047 ; pValue = 0.1473	part = 0.6238 ; pValue = 0	part = -0.8648 ; pValue = 0
TBL1XR1	part = -0.0672 ; pValue = 0.353	part = 0.1118 ; pValue = 0.1215	part = 0.1505 ; pValue = 0.0366	part = 0.6943 ; pValue = 0	part = -0.8901 ; pValue = 0
ZNF143	part = -0.1671 ; pValue = 0.0202	part = 0.2783 ; pValue = 1e-04	part = 0.3442 ; pValue = 0	part = 0.8312 ; pValue = 0	part = -0.8542 ; pValue = 0
IKZF2	part = -0.0649 ; pValue = 0.3696	part = 0.0482 ; pValue = 0.5053	part = 0.0937 ; pValue = 0.195	part = 0.6459 ; pValue = 0	part = -0.8935 ; pValue = 0
USF1	part = -0.1638 ; pValue = 0.0228	part = 0.248 ; pValue = 5e-04	part = 0.3412 ; pValue = 0	part = 0.8404 ; pValue = 0	part = -0.8662 ; pValue = 0
SMARCC2	part = -0.055 ; pValue = 0.4473	part = 0.0943 ; pValue = 0.192	part = 0.1306 ; pValue = 0.0703	part = 0.6789 ; pValue = 0	part = -0.9116 ; pValue = 0
MAFF	part = -0.0268 ; pValue = 0.7118	part = 0.0488 ; pValue = 0.5	part = 0.0744 ; pValue = 0.304	part = 0.6352 ; pValue = 0	part = -0.9027 ; pValue = 0
ZBED1	part = -0.0338 ; pValue = 0.6407	part = 0.0197 ; pValue = 0.7862	part = 0.048 ; pValue = 0.5071	part = 0.601 ; pValue = 0	part = -0.8708 ; pValue = 0
KLF16	part = -0.0556 ; pValue = 0.4426	part = 0.1829 ; pValue = 0.0109	part = 0.2154 ; pValue = 0.0026	part = 0.7367 ; pValue = 0	part = -0.8768 ; pValue = 0
ZEB1	part = -0.262 ; pValue = 2e-04	part = 0.3686 ; pValue = 0	part = 0.5069 ; pValue = 0	part = 0.9046 ; pValue = 0	part = -0.7515 ; pValue = 0
RBM39	part = -0.1948 ; pValue = 0.0066	part = 0.3219 ; pValue = 0	part = 0.3786 ; pValue = 0	part = 0.8643 ; pValue = 0	part = -0.8367 ; pValue = 0
ZNF207	part = -0.131 ; pValue = 0.0695	part = 0.1779 ; pValue = 0.0133	part = 0.2244 ; pValue = 0.0017	part = 0.7371 ; pValue = 0	part = -0.8468 ; pValue = 0
MEIS2	part = -0.1163 ; pValue = 0.1073	part = 0.1446 ; pValue = 0.0449	part = 0.2118 ; pValue = 0.0031	part = 0.7418 ; pValue = 0	part = -0.9031 ; pValue = 0
E2F6	part = -0.1823 ; pValue = 0.0112	part = 0.3578 ; pValue = 0	part = 0.4 ; pValue = 0	part = 0.8666 ; pValue = 0	part = -0.8233 ; pValue = 0
THAP1	part = -0.1529 ; pValue = 0.0338	part = 0.2493 ; pValue = 5e-04	part = 0.3005 ; pValue = 0	part = 0.7756 ; pValue = 0	part = -0.7884 ; pValue = 0
ZEB2	part = -0.1115 ; pValue = 0.1226	part = 0.1649 ; pValue = 0.0219	part = 0.2227 ; pValue = 0.0018	part = 0.7568 ; pValue = 0	part = -0.8975 ; pValue = 0
CEBPB	part = -0.0827 ; pValue = 0.2529	part = 0.1614 ; pValue = 0.025	part = 0.1767 ; pValue = 0.014	part = 0.7071 ; pValue = 0	part = -0.8869 ; pValue = 0
ZNF184	part = -0.0857 ; pValue = 0.236	part = 0.1406 ; pValue = 0.0511	part = 0.1771 ; pValue = 0.0137	part = 0.7321 ; pValue = 0	part = -0.9019 ; pValue = 0
BCOR	part = -0.1179 ; pValue = 0.1026	part = 0.1951 ; pValue = 0.0065	part = 0.235 ; pValue = 0.001	part = 0.7836 ; pValue = 0	part = -0.9043 ; pValue = 0
MEF2B	part = -0.0565 ; pValue = 0.4349	part = 0.0526 ; pValue = 0.4674	part = 0.0972 ; pValue = 0.1789	part = 0.6419 ; pValue = 0	part = -0.8861 ; pValue = 0
HDAC3	part = -0.0739 ; pValue = 0.3073	part = 0.1032 ; pValue = 0.1532	part = 0.1317 ; pValue = 0.0679	part = 0.6776 ; pValue = 0	part = -0.899 ; pValue = 0
LEF1	part = -0.0956 ; pValue = 0.186	part = 0.1361 ; pValue = 0.0591	part = 0.178 ; pValue = 0.0133	part = 0.7248 ; pValue = 0	part = -0.9007 ; pValue = 0
ZNF407	part = -0.0884 ; pValue = 0.2214	part = 0.1492 ; pValue = 0.0383	part = 0.1919 ; pValue = 0.0075	part = 0.7195 ; pValue = 0	part = -0.8692 ; pValue = 0
MIER1	part = -0.1334 ; pValue = 0.0643	part = 0.2158 ; pValue = 0.0026	part = 0.2667 ; pValue = 2e-04	part = 0.7935 ; pValue = 0	part = -0.8842 ; pValue = 0
MCM2	part = -0.1275 ; pValue = 0.0771	part = 0.1322 ; pValue = 0.0668	part = 0.1737 ; pValue = 0.0157	part = 0.7355 ; pValue = 0	part = -0.905 ; pValue = 0
NCOA4	part = -0.09 ; pValue = 0.2131	part = 0.1554 ; pValue = 0.031	part = 0.1784 ; pValue = 0.013	part = 0.7061 ; pValue = 0	part = -0.8538 ; pValue = 0
TRIP13	part = -0.0693 ; pValue = 0.3383	part = 0.1289 ; pValue = 0.0741	part = 0.1239 ; pValue = 0.0859	part = 0.6338 ; pValue = 0	part = -0.8518 ; pValue = 0
ZFP91	part = -0.1764 ; pValue = 0.0141	part = 0.2224 ; pValue = 0.0019	part = 0.2663 ; pValue = 2e-04	part = 0.7979 ; pValue = 0	part = -0.8775 ; pValue = 0
ZBTB11	part = -0.1582 ; pValue = 0.028	part = 0.2635 ; pValue = 2e-04	part = 0.3265 ; pValue = 0	part = 0.7956 ; pValue = 0	part = -0.8003 ; pValue = 0
HNF4A	part = -0.1535 ; pValue = 0.0331	part = 0.2118 ; pValue = 0.0031	part = 0.2761 ; pValue = 1e-04	part = 0.8197 ; pValue = 0	part = -0.9103 ; pValue = 0
TFAP4	part = -0.1327 ; pValue = 0.0658	part = 0.2039 ; pValue = 0.0045	part = 0.2599 ; pValue = 3e-04	part = 0.7994 ; pValue = 0	part = -0.8898 ; pValue = 0
THRA	part = -0.1135 ; pValue = 0.116	part = 0.1148 ; pValue = 0.1118	part = 0.1846 ; pValue = 0.0102	part = 0.6921 ; pValue = 0	part = -0.8218 ; pValue = 0
ASH1L	part = -0.1611 ; pValue = 0.0252	part = 0.2301 ; pValue = 0.0013	part = 0.2621 ; pValue = 2e-04	part = 0.7675 ; pValue = 0	part = -0.8309 ; pValue = 0
CDC5L	part = -0.0967 ; pValue = 0.1807	part = 0.1825 ; pValue = 0.0111	part = 0.181 ; pValue = 0.0118	part = 0.7014 ; pValue = 0	part = -0.852 ; pValue = 0
ZNF280A	part = -0.0734 ; pValue = 0.3105	part = 0.0035 ; pValue = 0.962	part = 0.0734 ; pValue = 0.3103	part = 0.6149 ; pValue = 0	part = -0.8633 ; pValue = 0
GATA1	part = -0.1237 ; pValue = 0.0865	part = 0.1308 ; pValue = 0.0697	part = 0.189 ; pValue = 0.0085	part = 0.7271 ; pValue = 0	part = -0.8854 ; pValue = 0
PAX8	part = -0.0187 ; pValue = 0.7959	part = -0.0078 ; pValue = 0.9145	part = -0.0238 ; pValue = 0.743	part = 0.5215 ; pValue = 0	part = -0.8362 ; pValue = 0
KDM4B	part = -0.1507 ; pValue = 0.0364	part = 0.2616 ; pValue = 2e-04	part = 0.297 ; pValue = 0	part = 0.795 ; pValue = 0	part = -0.83 ; pValue = 0
NR0B1	part = -0.1023 ; pValue = 0.1568	part = -0.1535 ; pValue = 0.033	part = -0.1131 ; pValue = 0.1174	part = 0.1762 ; pValue = 0.0142	part = -0.4028 ; pValue = 0
PHB2	part = -0.1255 ; pValue = 0.0821	part = 0.0786 ; pValue = 0.2774	part = 0.1748 ; pValue = 0.0151	part = 0.7143 ; pValue = 0	part = -0.87 ; pValue = 0
CUX1	part = -0.0808 ; pValue = 0.2639	part = 0.0746 ; pValue = 0.3023	part = 0.1067 ; pValue = 0.1397	part = 0.6819 ; pValue = 0	part = -0.9198 ; pValue = 0
FOXP1	part = -0.1027 ; pValue = 0.1554	part = 0.127 ; pValue = 0.0783	part = 0.1901 ; pValue = 0.0081	part = 0.713 ; pValue = 0	part = -0.8889 ; pValue = 0
MCM7	part = -0.0254 ; pValue = 0.726	part = 0.1055 ; pValue = 0.1442	part = 0.1284 ; pValue = 0.0752	part = 0.68 ; pValue = 0	part = -0.8769 ; pValue = 0
PLRG1	Wrong	Wrong	Wrong	Wrong	Wrong
ARHGAP35	part = -0.1679 ; pValue = 0.0196	part = 0.1923 ; pValue = 0.0074	part = 0.2635 ; pValue = 2e-04	part = 0.7919 ; pValue = 0	part = -0.8826 ; pValue = 0
CREBBP	part = -0.1284 ; pValue = 0.0752	part = -0.0086 ; pValue = 0.9059	part = 0.042 ; pValue = 0.5618	part = 0.2176 ; pValue = 0.0024	part = -0.2581 ; pValue = 3e-04
MEF2A	part = -0.0459 ; pValue = 0.526	part = -0.0448 ; pValue = 0.5358	part = -0.0051 ; pValue = 0.9436	part = 0.5101 ; pValue = 0	part = -0.8282 ; pValue = 0
FIP1L1	part = -0.214 ; pValue = 0.0028	part = 0.3404 ; pValue = 0	part = 0.42 ; pValue = 0	part = 0.8756 ; pValue = 0	part = -0.7966 ; pValue = 0
CBX1	part = -0.1734 ; pValue = 0.0159	part = 0.3408 ; pValue = 0	part = 0.3739 ; pValue = 0	part = 0.8517 ; pValue = 0	part = -0.8161 ; pValue = 0
U2AF1	part = -0.213 ; pValue = 0.0029	part = 0.3589 ; pValue = 0	part = 0.3865 ; pValue = 0	part = 0.8482 ; pValue = 0	part = -0.7777 ; pValue = 0
RBM25	part = -0.1876 ; pValue = 0.009	part = 0.2736 ; pValue = 1e-04	part = 0.3417 ; pValue = 0	part = 0.851 ; pValue = 0	part = -0.8663 ; pValue = 0
SAFB	part = -0.1965 ; pValue = 0.0062	part = 0.3976 ; pValue = 0	part = 0.4232 ; pValue = 0	part = 0.8574 ; pValue = 0	part = -0.7623 ; pValue = 0
EZH2	part = -0.277 ; pValue = 1e-04	part = 0.4959 ; pValue = 0	part = 0.6307 ; pValue = 0	part = 0.9446 ; pValue = 0	part = -0.6686 ; pValue = 0
ZNF512B	part = -0.2557 ; pValue = 3e-04	part = 0.4439 ; pValue = 0	part = 0.4495 ; pValue = 0	part = 0.8583 ; pValue = 0	part = -0.7385 ; pValue = 0
FOXA1	part = -0.1358 ; pValue = 0.0596	part = 0.1461 ; pValue = 0.0427	part = 0.2278 ; pValue = 0.0014	part = 0.7839 ; pValue = 0	part = -0.9242 ; pValue = 0
MCM5	part = -0.1087 ; pValue = 0.1326	part = -0.0628 ; pValue = 0.3859	part = -0.0264 ; pValue = 0.7157	part = 0.5077 ; pValue = 0	part = -0.7145 ; pValue = 0
HNRNPK	part = -0.2186 ; pValue = 0.0023	part = 0.4165 ; pValue = 0	part = 0.4612 ; pValue = 0	part = 0.8852 ; pValue = 0	part = -0.7663 ; pValue = 0
SPI1	part = 0.013 ; pValue = 0.858	part = 0.0694 ; pValue = 0.3376	part = 0.0472 ; pValue = 0.5145	part = 0.5607 ; pValue = 0	part = -0.8357 ; pValue = 0
BATF	part = -0.0447 ; pValue = 0.5372	part = -0.0204 ; pValue = 0.7781	part = 0.006 ; pValue = 0.9337	part = 0.5364 ; pValue = 0	part = -0.8768 ; pValue = 0
NR2F6	part = -0.1068 ; pValue = 0.1394	part = 0.1228 ; pValue = 0.0888	part = 0.1907 ; pValue = 0.0079	part = 0.7503 ; pValue = 0	part = -0.9237 ; pValue = 0
PRPF4	part = -0.2207 ; pValue = 0.002	part = 0.3616 ; pValue = 0	part = 0.4381 ; pValue = 0	part = 0.8736 ; pValue = 0	part = -0.775 ; pValue = 0
ASH2L	part = -0.2532 ; pValue = 4e-04	part = 0.4028 ; pValue = 0	part = 0.5143 ; pValue = 0	part = 0.9208 ; pValue = 0	part = -0.7724 ; pValue = 0
FUS	part = -0.2698 ; pValue = 1e-04	part = 0.5023 ; pValue = 0	part = 0.5309 ; pValue = 0	part = 0.882 ; pValue = 0	part = -0.6696 ; pValue = 0
RBM22	part = -0.1453 ; pValue = 0.0437	part = 0.1992 ; pValue = 0.0055	part = 0.2832 ; pValue = 1e-04	part = 0.8111 ; pValue = 0	part = -0.8823 ; pValue = 0
CBX3	part = -0.1142 ; pValue = 0.1138	part = 0.2002 ; pValue = 0.0052	part = 0.2428 ; pValue = 7e-04	part = 0.7697 ; pValue = 0	part = -0.8819 ; pValue = 0
UBTF	part = -0.1883 ; pValue = 0.0087	part = 0.3602 ; pValue = 0	part = 0.3961 ; pValue = 0	part = 0.8612 ; pValue = 0	part = -0.8076 ; pValue = 0
TEAD4	part = -0.0826 ; pValue = 0.2536	part = 0.1452 ; pValue = 0.0439	part = 0.1873 ; pValue = 0.0091	part = 0.729 ; pValue = 0	part = -0.897 ; pValue = 0
NEUROD1	part = -0.1541 ; pValue = 0.0324	part = 0.258 ; pValue = 3e-04	part = 0.3537 ; pValue = 0	part = 0.8329 ; pValue = 0	part = -0.8543 ; pValue = 0
RBM14	part = -0.1974 ; pValue = 0.0059	part = 0.4043 ; pValue = 0	part = 0.48 ; pValue = 0	part = 0.8871 ; pValue = 0	part = -0.7612 ; pValue = 0
FOSL1	part = -0.1031 ; pValue = 0.1536	part = 0.1774 ; pValue = 0.0136	part = 0.2084 ; pValue = 0.0036	part = 0.6992 ; pValue = 0	part = -0.8749 ; pValue = 0
DEAF1	part = -0.1967 ; pValue = 0.0061	part = 0.3451 ; pValue = 0	part = 0.3623 ; pValue = 0	part = 0.81 ; pValue = 0	part = -0.7638 ; pValue = 0
PAX5	part = -0.0682 ; pValue = 0.346	part = 0.1054 ; pValue = 0.1446	part = 0.1446 ; pValue = 0.0448	part = 0.6659 ; pValue = 0	part = -0.8623 ; pValue = 0
ZBTB7A	part = -0.1488 ; pValue = 0.0388	part = 0.2832 ; pValue = 1e-04	part = 0.3503 ; pValue = 0	part = 0.8451 ; pValue = 0	part = -0.8457 ; pValue = 0
EED	part = -0.043 ; pValue = 0.5526	part = 0.052 ; pValue = 0.473	part = 0.0877 ; pValue = 0.2254	part = 0.6375 ; pValue = 0	part = -0.8868 ; pValue = 0
BCL3	part = -0.0702 ; pValue = 0.3319	part = 0.1092 ; pValue = 0.1307	part = 0.1581 ; pValue = 0.0281	part = 0.7101 ; pValue = 0	part = -0.9005 ; pValue = 0
EBF1	part = -0.052 ; pValue = 0.4729	part = 0.0851 ; pValue = 0.2395	part = 0.1182 ; pValue = 0.1015	part = 0.6689 ; pValue = 0	part = -0.9 ; pValue = 0
MYNN	part = -0.0842 ; pValue = 0.2444	part = 0.1542 ; pValue = 0.0323	part = 0.2072 ; pValue = 0.0038	part = 0.742 ; pValue = 0	part = -0.8898 ; pValue = 0
STAT5A	part = -0.0513 ; pValue = 0.479	part = 0.0749 ; pValue = 0.3008	part = 0.107 ; pValue = 0.1388	part = 0.6635 ; pValue = 0	part = -0.8883 ; pValue = 0
SAP30	part = -0.2427 ; pValue = 7e-04	part = 0.3107 ; pValue = 0	part = 0.3934 ; pValue = 0	part = 0.8571 ; pValue = 0	part = -0.8188 ; pValue = 0
ZMYM3	part = -0.0837 ; pValue = 0.2471	part = 0.1528 ; pValue = 0.0339	part = 0.1751 ; pValue = 0.0149	part = 0.7465 ; pValue = 0	part = -0.9283 ; pValue = 0
AGO1	part = -0.159 ; pValue = 0.0272	part = 0.2433 ; pValue = 7e-04	part = 0.3179 ; pValue = 0	part = 0.8292 ; pValue = 0	part = -0.8671 ; pValue = 0
RCOR1	part = -0.1364 ; pValue = 0.0586	part = 0.2233 ; pValue = 0.0018	part = 0.2754 ; pValue = 1e-04	part = 0.8031 ; pValue = 0	part = -0.8917 ; pValue = 0
GATA2	part = -0.1272 ; pValue = 0.078	part = 0.1915 ; pValue = 0.0076	part = 0.2618 ; pValue = 2e-04	part = 0.7887 ; pValue = 0	part = -0.904 ; pValue = 0
TCF7L2	part = -0.1934 ; pValue = 0.007	part = 0.3113 ; pValue = 0	part = 0.3758 ; pValue = 0	part = 0.8585 ; pValue = 0	part = -0.8436 ; pValue = 0
ZNF274	part = -0.1209 ; pValue = 0.0941	part = 0.1918 ; pValue = 0.0075	part = 0.24 ; pValue = 8e-04	part = 0.7549 ; pValue = 0	part = -0.8564 ; pValue = 0
PCBP1	part = -0.2051 ; pValue = 0.0042	part = 0.3596 ; pValue = 0	part = 0.4379 ; pValue = 0	part = 0.8868 ; pValue = 0	part = -0.7987 ; pValue = 0
ESR1	part = -0.0999 ; pValue = 0.1668	part = 0.1786 ; pValue = 0.0129	part = 0.2442 ; pValue = 6e-04	part = 0.7834 ; pValue = 0	part = -0.9083 ; pValue = 0
SOX13	part = -0.112 ; pValue = 0.121	part = 0.1253 ; pValue = 0.0824	part = 0.1841 ; pValue = 0.0104	part = 0.7334 ; pValue = 0	part = -0.8906 ; pValue = 0
HNF4G	part = -0.1405 ; pValue = 0.0514	part = 0.2126 ; pValue = 0.003	part = 0.2782 ; pValue = 1e-04	part = 0.8229 ; pValue = 0	part = -0.9036 ; pValue = 0
ZNF384	part = -0.113 ; pValue = 0.1176	part = 0.1643 ; pValue = 0.0224	part = 0.2056 ; pValue = 0.0041	part = 0.7434 ; pValue = 0	part = -0.9106 ; pValue = 0
ZMIZ1	part = -0.2006 ; pValue = 0.0052	part = 0.4003 ; pValue = 0	part = 0.3893 ; pValue = 0	part = 0.7919 ; pValue = 0	part = -0.6754 ; pValue = 0
HDAC6	part = -0.2889 ; pValue = 0	part = 0.5306 ; pValue = 0	part = 0.5722 ; pValue = 0	part = 0.8952 ; pValue = 0	part = -0.6521 ; pValue = 0
ETV4	part = -0.1241 ; pValue = 0.0855	part = 0.1991 ; pValue = 0.0055	part = 0.2636 ; pValue = 2e-04	part = 0.7987 ; pValue = 0	part = -0.8722 ; pValue = 0
ZNF579	part = -0.165 ; pValue = 0.0218	part = 0.251 ; pValue = 4e-04	part = 0.3213 ; pValue = 0	part = 0.831 ; pValue = 0	part = -0.8691 ; pValue = 0
ZHX1	part = -0.1129 ; pValue = 0.1179	part = 0.1923 ; pValue = 0.0074	part = 0.2405 ; pValue = 8e-04	part = 0.7417 ; pValue = 0	part = -0.834 ; pValue = 0
PBX3	part = -0.1389 ; pValue = 0.0541	part = 0.1462 ; pValue = 0.0424	part = 0.2154 ; pValue = 0.0026	part = 0.7045 ; pValue = 0	part = -0.8282 ; pValue = 0
RUNX1	part = -0.0862 ; pValue = 0.2332	part = 0.245 ; pValue = 6e-04	part = 0.2596 ; pValue = 3e-04	part = 0.7705 ; pValue = 0	part = -0.8452 ; pValue = 0
NANOG	part = -0.2184 ; pValue = 0.0023	part = 0.347 ; pValue = 0	part = 0.4771 ; pValue = 0	part = 0.8952 ; pValue = 0	part = -0.7724 ; pValue = 0
AGO2	part = -0.1347 ; pValue = 0.0619	part = 0.2386 ; pValue = 8e-04	part = 0.2921 ; pValue = 0	part = 0.8292 ; pValue = 0	part = -0.8826 ; pValue = 0
PTBP1	part = -0.1406 ; pValue = 0.0511	part = 0.2375 ; pValue = 9e-04	part = 0.2822 ; pValue = 1e-04	part = 0.8117 ; pValue = 0	part = -0.8629 ; pValue = 0
WHSC1	part = 0.1283 ; pValue = 0.0755	part = 0.1167 ; pValue = 0.1062	part = 0.1077 ; pValue = 0.136	part = 0.5592 ; pValue = 0	part = -0.7692 ; pValue = 0
CBFB	part = 0.0204 ; pValue = 0.7782	part = -0.0265 ; pValue = 0.7143	part = -0.0065 ; pValue = 0.9287	part = 0.5281 ; pValue = 0	part = -0.8255 ; pValue = 0
MEF2C	part = -0.0022 ; pValue = 0.9755	part = -0.043 ; pValue = 0.5525	part = -0.0081 ; pValue = 0.911	part = 0.5193 ; pValue = 0	part = -0.8276 ; pValue = 0
E2F4	part = -0.1715 ; pValue = 0.0171	part = 0.2939 ; pValue = 0	part = 0.315 ; pValue = 0	part = 0.7526 ; pValue = 0	part = -0.7407 ; pValue = 0
RBM34	part = -0.2521 ; pValue = 4e-04	part = 0.4398 ; pValue = 0	part = 0.4895 ; pValue = 0	part = 0.7985 ; pValue = 0	part = -0.561 ; pValue = 0
JUNB	part = -0.0394 ; pValue = 0.5862	part = -0.0169 ; pValue = 0.8157	part = 0.0086 ; pValue = 0.906	part = 0.5592 ; pValue = 0	part = -0.9002 ; pValue = 0
NR2C2	part = -0.2283 ; pValue = 0.0014	part = 0.2441 ; pValue = 6e-04	part = 0.2028 ; pValue = 0.0047	part = 0.6804 ; pValue = 0	part = -0.7057 ; pValue = 0
E2F7	part = -0.1077 ; pValue = 0.1361	part = 0.2333 ; pValue = 0.0011	part = 0.2861 ; pValue = 1e-04	part = 0.7893 ; pValue = 0	part = -0.8452 ; pValue = 0
IRF4	part = -0.081 ; pValue = 0.2627	part = 0.0467 ; pValue = 0.5189	part = 0.0858 ; pValue = 0.2357	part = 0.6133 ; pValue = 0	part = -0.8631 ; pValue = 0
NCOA3	part = -0.0902 ; pValue = 0.2124	part = 0.1471 ; pValue = 0.0412	part = 0.2025 ; pValue = 0.0047	part = 0.7446 ; pValue = 0	part = -0.9042 ; pValue = 0
BRD4	part = -0.1783 ; pValue = 0.0131	part = 0.2318 ; pValue = 0.0012	part = 0.257 ; pValue = 3e-04	part = 0.777 ; pValue = 0	part = -0.8537 ; pValue = 0
ETV6	part = -0.0067 ; pValue = 0.9269	part = 0.0506 ; pValue = 0.4848	part = 0.0658 ; pValue = 0.3633	part = 0.6035 ; pValue = 0	part = -0.8642 ; pValue = 0
CCAR2	part = -0.0746 ; pValue = 0.3027	part = 0.1394 ; pValue = 0.0532	part = 0.2172 ; pValue = 0.0024	part = 0.74 ; pValue = 0	part = -0.8531 ; pValue = 0
GATA4	part = -0.1737 ; pValue = 0.0157	part = 0.3032 ; pValue = 0	part = 0.3421 ; pValue = 0	part = 0.8417 ; pValue = 0	part = -0.845 ; pValue = 0
SREBF1	part = -0.1615 ; pValue = 0.0248	part = 0.2678 ; pValue = 2e-04	part = 0.3349 ; pValue = 0	part = 0.8266 ; pValue = 0	part = -0.8399 ; pValue = 0
HNF1A	part = -0.1426 ; pValue = 0.0479	part = 0.2241 ; pValue = 0.0017	part = 0.2973 ; pValue = 0	part = 0.8114 ; pValue = 0	part = -0.8751 ; pValue = 0
SREBF2	part = -0.2 ; pValue = 0.0053	part = 0.3005 ; pValue = 0	part = 0.3506 ; pValue = 0	part = 0.8163 ; pValue = 0	part = -0.7946 ; pValue = 0
NCOA6	part = -0.2228 ; pValue = 0.0018	part = 0.4716 ; pValue = 0	part = 0.4753 ; pValue = 0	part = 0.8785 ; pValue = 0	part = -0.7557 ; pValue = 0
SRSF4	part = -0.1345 ; pValue = 0.0621	part = 0.2813 ; pValue = 1e-04	part = 0.3048 ; pValue = 0	part = 0.7667 ; pValue = 0	part = -0.7791 ; pValue = 0
CHD4	part = -0.1361 ; pValue = 0.059	part = 0.141 ; pValue = 0.0505	part = 0.2104 ; pValue = 0.0033	part = 0.771 ; pValue = 0	part = -0.9116 ; pValue = 0
IRF2	part = -0.1807 ; pValue = 0.0119	part = 0.2075 ; pValue = 0.0038	part = 0.2863 ; pValue = 1e-04	part = 0.7681 ; pValue = 0	part = -0.8325 ; pValue = 0
STAT2	part = 0.006 ; pValue = 0.9336	part = 0.094 ; pValue = 0.1935	part = 0.1327 ; pValue = 0.0659	part = 0.6481 ; pValue = 0	part = -0.8104 ; pValue = 0
BCL11A	part = 0.0216 ; pValue = 0.7655	part = -0.0504 ; pValue = 0.4864	part = -0.0374 ; pValue = 0.6058	part = 0.4905 ; pValue = 0	part = -0.8372 ; pValue = 0
POU2F2	part = -0.0599 ; pValue = 0.4082	part = 0.1028 ; pValue = 0.1549	part = 0.1532 ; pValue = 0.0335	part = 0.6819 ; pValue = 0	part = -0.852 ; pValue = 0
HNRNPH1	part = -0.1438 ; pValue = 0.0461	part = 0.2075 ; pValue = 0.0038	part = 0.2673 ; pValue = 2e-04	part = 0.771 ; pValue = 0	part = -0.8274 ; pValue = 0
NFATC1	part = -0.0356 ; pValue = 0.6229	part = -0.0378 ; pValue = 0.6022	part = 0.0043 ; pValue = 0.9532	part = 0.5655 ; pValue = 0	part = -0.8784 ; pValue = 0
PYGO2	part = -0.0782 ; pValue = 0.2798	part = 0.0738 ; pValue = 0.3077	part = 0.1281 ; pValue = 0.0759	part = 0.6725 ; pValue = 0	part = -0.8705 ; pValue = 0
MCM3	part = -0.1648 ; pValue = 0.022	part = 0.1659 ; pValue = 0.0212	part = 0.1555 ; pValue = 0.0308	part = 0.6943 ; pValue = 0	part = -0.8198 ; pValue = 0
SIRT6	part = -0.1049 ; pValue = 0.1465	part = 0.1449 ; pValue = 0.0443	part = 0.1552 ; pValue = 0.0311	part = 0.689 ; pValue = 0	part = -0.8326 ; pValue = 0
LCORL	part = -0.1133 ; pValue = 0.1168	part = 0.1373 ; pValue = 0.0569	part = 0.1944 ; pValue = 0.0067	part = 0.739 ; pValue = 0	part = -0.8813 ; pValue = 0
CBX2	part = -0.248 ; pValue = 5e-04	part = 0.4693 ; pValue = 0	part = 0.5908 ; pValue = 0	part = 0.9043 ; pValue = 0	part = -0.6455 ; pValue = 0
RBM15	part = -0.067 ; pValue = 0.3544	part = 0.0801 ; pValue = 0.2682	part = 0.1097 ; pValue = 0.1288	part = 0.6033 ; pValue = 0	part = -0.7536 ; pValue = 0
HSF1	part = -0.2087 ; pValue = 0.0036	part = 0.2215 ; pValue = 0.002	part = 0.3368 ; pValue = 0	part = 0.818 ; pValue = 0	part = -0.818 ; pValue = 0
HNRNPUL1	part = -0.1742 ; pValue = 0.0154	part = 0.2947 ; pValue = 0	part = 0.3502 ; pValue = 0	part = 0.8111 ; pValue = 0	part = -0.8268 ; pValue = 0
SRSF7	part = -0.3027 ; pValue = 0	part = 0.4563 ; pValue = 0	part = 0.6137 ; pValue = 0	part = 0.8555 ; pValue = 0	part = -0.5636 ; pValue = 0
IRF5	part = -0.0364 ; pValue = 0.6153	part = 0.0946 ; pValue = 0.1905	part = 0.1778 ; pValue = 0.0133	part = 0.5648 ; pValue = 0	part = -0.6681 ; pValue = 0
MYB	part = -0.0541 ; pValue = 0.4547	part = -0.0755 ; pValue = 0.2968	part = -7e-04 ; pValue = 0.9927	part = 0.4861 ; pValue = 0	part = -0.7674 ; pValue = 0
KAT8	part = -0.041 ; pValue = 0.5709	part = 0.0046 ; pValue = 0.9489	part = -0.0145 ; pValue = 0.8417	part = 0.527 ; pValue = 0	part = -0.8265 ; pValue = 0
WRNIP1	part = -0.0617 ; pValue = 0.3944	part = 0.0018 ; pValue = 0.9798	part = 0.025 ; pValue = 0.73	part = 0.5867 ; pValue = 0	part = -0.8726 ; pValue = 0
NFYA	part = -0.2201 ; pValue = 0.0021	part = 0.222 ; pValue = 0.0019	part = 0.4027 ; pValue = 0	part = 0.6682 ; pValue = 0	part = -0.5441 ; pValue = 0
KAT2B	part = -0.0855 ; pValue = 0.2373	part = 0.1621 ; pValue = 0.0243	part = 0.2388 ; pValue = 8e-04	part = 0.7208 ; pValue = 0	part = -0.7986 ; pValue = 0
SNRNP70	part = -0.0672 ; pValue = 0.3533	part = 0.029 ; pValue = 0.6893	part = 0.1016 ; pValue = 0.1598	part = 0.6609 ; pValue = 0	part = -0.8627 ; pValue = 0
XRCC3	part = -0.1188 ; pValue = 0.0998	part = -0.1779 ; pValue = 0.0133	part = -0.1091 ; pValue = 0.131	part = 0.3312 ; pValue = 0	part = -0.6835 ; pValue = 0
U2AF2	part = -0.114 ; pValue = 0.1143	part = 0.1437 ; pValue = 0.0462	part = 0.2541 ; pValue = 4e-04	part = 0.7248 ; pValue = 0	part = -0.8036 ; pValue = 0
EWSR1	part = -0.0151 ; pValue = 0.8354	part = 0.0268 ; pValue = 0.7115	part = 0.0476 ; pValue = 0.5105	part = 0.5549 ; pValue = 0	part = -0.747 ; pValue = 0
ZNF830	part = -0.1453 ; pValue = 0.0438	part = 0.24 ; pValue = 8e-04	part = 0.3075 ; pValue = 0	part = 0.7983 ; pValue = 0	part = -0.8501 ; pValue = 0
ATM	part = -0.1978 ; pValue = 0.0058	part = -0.0196 ; pValue = 0.7866	part = 0.0885 ; pValue = 0.2211	part = 0.2589 ; pValue = 3e-04	part = -0.2374 ; pValue = 9e-04
ZNF8	part = -0.2376 ; pValue = 9e-04	part = 0.5151 ; pValue = 0	part = 0.4368 ; pValue = 0	part = 0.7555 ; pValue = 0	part = -0.5287 ; pValue = 0
ZNF507	part = -0.1261 ; pValue = 0.0806	part = 0.2463 ; pValue = 6e-04	part = 0.2876 ; pValue = 1e-04	part = 0.7786 ; pValue = 0	part = -0.822 ; pValue = 0
CBX8	part = -0.275 ; pValue = 1e-04	part = 0.5251 ; pValue = 0	part = 0.7318 ; pValue = 0	part = 0.8959 ; pValue = 0	part = -0.5006 ; pValue = 0
SMARCB1	part = -0.0997 ; pValue = 0.1679	part = 0.2189 ; pValue = 0.0022	part = 0.2557 ; pValue = 3e-04	part = 0.7734 ; pValue = 0	part = -0.8758 ; pValue = 0
SMAD2	part = -0.107 ; pValue = 0.1384	part = 0.1225 ; pValue = 0.0896	part = 0.1589 ; pValue = 0.0273	part = 0.5289 ; pValue = 0	part = -0.6209 ; pValue = 0
CHD7	part = -0.2432 ; pValue = 7e-04	part = 0.2324 ; pValue = 0.0011	part = 0.3877 ; pValue = 0	part = 0.8364 ; pValue = 0	part = -0.8322 ; pValue = 0
ZBTB1	part = -0.0596 ; pValue = 0.41	part = 0.2721 ; pValue = 1e-04	part = 0.307 ; pValue = 0	part = 0.6852 ; pValue = 0	part = -0.7113 ; pValue = 0
ZBTB8A	part = 0.0437 ; pValue = 0.546	part = 0.0087 ; pValue = 0.9049	part = -0.0385 ; pValue = 0.5952	part = 0.4002 ; pValue = 0	part = -0.6668 ; pValue = 0
COPS2	NA	NA	NA	NA	NA
RBM17	NA	NA	NA	NA	NA
SRSF9	NA	NA	NA	NA	NA
SAFB2	NA	NA	NA	NA	NA
SUPT20H	NA	NA	NA	NA	NA
Table S3: Partial Pearson correlations between four epigenetic ages and mean DNA methylation levels within protein binding regions in the TCGA-LAML cohort, controlling for chronological age. For each binding region, the table reports the correlation coefficient (r) and Benjamini–Hochberg–adjusted p-value for chronological age, Horvath's pan-tissue clock, AdaptAge, DamAge, and CausAge.
