# Supplementary material for: PRC2‐Related Epigenetic Age Acceleration in Acute Myeloid Leukemia with DNMT3A and IDH2 Mutations
Source: Adv Biol (Weinh). 2026 Jan 20;10(1):e00710. doi: 10.1002/adbi.202500710 (PMC12817234; doi:10.1002/adbi.202500710)
Supplement: Supplementary file 5 — Supporting File 5: adbi70085‐sup‐0005‐TableS4.xlsx [file ADBI-10-e00710-s005.xlsx]

## Sheet: Sheet1
	TF	significant	total_cpgs	p_value	adj_p
1	POLR2A	3468	18449	8.01079e-108	2.65958e-105
2	CTCF	2963	16540	4.14352e-70	6.87825e-68
3	IKZF1	1972	10390	5.50959e-64	6.09728e-62
4	DPF2	1536	8129	6.98668e-49	5.79894e-47
5	ZNF592	929	4405	1.80386e-48	1.19776e-46
6	KDM1A	1203	6111	8.17035e-47	4.52093e-45
7	MTA2	1008	4925	1.35566e-46	6.42969e-45
8	MAX	1910	10678	7.93928e-45	3.2948e-43
9	SMARCA4	1224	6604	1.71077e-35	6.31086e-34
10	ZMYM3	262	914	4.90311e-35	1.62783e-33
11	HDAC1	1709	9904	4.57648e-32	1.38127e-30
12	HDAC2	1682	9737	8.33567e-32	2.3062e-30
13	MGA	877	4552	2.8042e-31	7.1615e-30
14	EP300	1892	11181	6.82205e-31	1.6178e-29
15	YY1	1842	10868	1.87155e-30	4.14236e-29
16	L3MBTL2	1611	9354	6.56126e-30	1.36146e-28
17	MYC	1694	9926	1.69902e-29	3.31808e-28
18	BHLHE40	1280	7195	1.8691e-29	3.44745e-28
19	MLLT1	1101	6122	3.38487e-27	5.91461e-26
20	SMARCE1	708	3647	1.83322e-26	3.04314e-25
21	SIN3A	2037	12438	8.39012e-26	1.32644e-24
22	MNT	1593	9443	1.25268e-25	1.89041e-24
23	RAD21	1480	8706	3.07229e-25	4.43478e-24
24	RBFOX2	2032	12442	3.69728e-25	5.11457e-24
25	IKZF2	877	4777	1.35742e-24	1.80265e-23
26	ARID1B	564	2817	1.81603e-24	2.31893e-23
27	NR2F1	1010	5657	4.76749e-24	5.86225e-23
28	EBF1	525	2592	5.26544e-24	6.24331e-23
29	MTA3	1207	6975	1.81074e-23	2.07299e-22
30	ARNT	862	4738	4.72382e-23	5.22769e-22
31	BCOR	557	2820	7.76655e-23	8.31772e-22
32	SMARCA5	680	3592	1.17369e-22	1.2177e-21
33	JUND	1318	7828	3.78461e-21	3.80755e-20
34	POLR2G	1935	12035	5.26431e-21	5.14045e-20
35	HMBOX1	360	1681	6.55777e-21	6.22051e-20
36	EED	540	2797	4.50837e-20	4.15772e-19
37	MIER1	342	1598	6.65744e-20	5.9737e-19
38	CTBP1	1247	7423	9.10333e-20	7.95344e-19
39	ARID2	223	923	1.13856e-19	9.69234e-19
40	CBFA2T3	409	2007	1.54077e-19	1.27884e-18
41	ZNF24	1027	5995	6.52523e-19	5.28385e-18
42	CEBPB	474	2423	6.91537e-19	5.46644e-18
43	SMARCC2	371	1802	1.34065e-18	1.0351e-17
44	REST	1586	9829	5.24285e-18	3.95596e-17
45	ZEB2	683	3791	1.21497e-17	8.96375e-17
46	SP1	1558	9686	3.07066e-17	2.21621e-16
47	NRF1	1486	9207	5.3685e-17	3.79222e-16
48	NBN	1079	6464	1.55388e-16	1.07477e-15
49	ZNF316	404	2060	1.60806e-16	1.08954e-15
50	CBFA2T2	268	1244	2.50866e-16	1.66575e-15
51	SPI1	440	2290	2.59958e-16	1.69228e-15
52	ZNF687	872	5096	3.57005e-16	2.27934e-15
53	NFIC	897	5270	5.08306e-16	3.1841e-15
54	EHMT2	332	1640	9.12618e-16	5.61091e-15
55	CHD4	235	1066	1.14578e-15	6.91635e-15
56	GATAD2B	1067	6451	2.67146e-15	1.58379e-14
57	NR2F6	449	2381	3.03816e-15	1.76959e-14
58	ATF7	1230	7573	4.36417e-15	2.49811e-14
59	NR2F2	844	4968	5.60156e-15	3.09953e-14
60	EGR1	1278	7908	5.51074e-15	3.09953e-14
61	ZBTB33	981	5891	6.48753e-15	3.53092e-14
62	RNF2	1457	9146	6.76875e-15	3.56702e-14
63	XRCC5	957	5730	6.71538e-15	3.56702e-14
64	ZNF143	1102	6713	7.13839e-15	3.70304e-14
65	ZNF184	354	1808	1.39571e-14	7.12887e-14
66	CC2D1A	489	2698	1.63045e-13	8.20165e-13
67	TEAD4	521	2910	2.18694e-13	1.08368e-12
68	TRIM22	873	5248	2.41229e-13	1.17777e-12
69	TRIM28	1069	6607	6.60029e-13	3.17579e-12
70	KLF16	281	1415	1.28931e-12	6.11502e-12
71	TCF12	1025	6363	5.31702e-12	2.45174e-11
72	ZBTB7A	932	5726	5.26576e-12	2.45174e-11
73	FOS	690	4114	1.64129e-11	7.46452e-11
74	PKNOX1	939	5813	2.23798e-11	1.00407e-10
75	JUNB	246	1268	3.03385e-10	1.34298e-09
76	CREM	1093	6968	4.64978e-10	2.03122e-09
77	TRIM24	476	2763	5.92747e-10	2.55574e-09
78	BRD9	438	2515	6.88765e-10	2.93167e-09
79	STAT3	409	2342	1.73964e-09	7.21951e-09
80	CBX3	625	3786	1.73793e-09	7.21951e-09
81	SMC3	961	6129	5.37049e-09	2.20124e-08
82	RUNX3	646	3965	7.22585e-09	2.92559e-08
83	MEF2B	543	3270	8.55197e-09	3.42079e-08
84	TAF1	1643	10966	1.03087e-08	4.0744e-08
85	NFATC3	647	3993	1.5991e-08	6.2459e-08
86	ELF1	1062	6874	1.69118e-08	6.52874e-08
87	AFF1	606	3725	2.52134e-08	9.62168e-08
88	SKIL	984	6349	3.11469e-08	1.17509e-07
89	GATA2	362	2091	3.57356e-08	1.33306e-07
90	HNRNPL	728	4576	4.01216e-08	1.48004e-07
91	RAD51	453	2715	7.75333e-08	2.82869e-07
92	CUX1	235	1279	8.41218e-08	3.0357e-07
93	AGO1	752	4772	1.06002e-07	3.78415e-07
94	BACH1	645	4034	1.13051e-07	3.99286e-07
95	BMI1	266	1484	1.15941e-07	4.05184e-07
96	ATF3	768	4894	1.48754e-07	5.1444e-07
97	ZNF579	292	1660	1.67357e-07	5.72809e-07
98	ZBTB40	840	5416	2.66779e-07	9.03781e-07
99	RBM39	1080	7108	2.8705e-07	9.62631e-07
100	ASH2L	1624	11000	3.71568e-07	1.23361e-06
101	NCOR1	788	5069	4.32564e-07	1.42189e-06
102	TBX21	385	2298	4.5051e-07	1.46637e-06
103	DACH1	239	1343	8.41584e-07	2.71268e-06
104	MAFK	462	2837	9.19629e-07	2.93574e-06
105	EZH2	1072	7104	1.03447e-06	3.27089e-06
106	GMEB1	865	5644	1.13814e-06	3.56474e-06
107	NCOA1	695	4453	1.16028e-06	3.60014e-06
108	PYGO2	115	564	1.17467e-06	3.61103e-06
109	ESRRA	814	5316	2.60146e-06	7.9237e-06
110	MTA1	548	3461	2.93629e-06	8.86225e-06
111	ETV6	388	2370	3.88251e-06	1.16126e-05
112	DNMT1	116	591	6.93598e-06	2.05602e-05
113	RFX1	476	2995	8.47542e-06	2.49012e-05
114	LEF1	532	3385	9.03355e-06	2.63082e-05
115	ZNF830	120	624	1.30901e-05	3.77905e-05
116	FOXA2	394	2450	1.68966e-05	4.83593e-05
117	GATAD2A	312	1893	1.86973e-05	5.30555e-05
118	KDM4A	1240	8442	1.89953e-05	5.34445e-05
119	RXRA	832	5524	1.95097e-05	5.44304e-05
120	MITF	343	2106	2.04015e-05	5.64441e-05
121	MYNN	343	2107	2.12036e-05	5.81784e-05
122	FOSL1	100	509	2.69888e-05	7.34448e-05
123	ZFX	1159	7882	2.9378e-05	7.92968e-05
124	PRDM10	520	3352	4.19594e-05	0.000112343
125	RB1	871	5840	4.6428e-05	0.000123313
126	TAL1	328	2027	4.98393e-05	0.000131323
127	E2F6	721	4796	8.12662e-05	0.000212444
128	ZSCAN29	498	3242	0.000147039	0.000381381
129	FOSL2	400	2563	0.000182027	0.000468472
130	HNF4A	701	4692	0.000195345	0.000498882
131	TBP	1161	8007	0.000216577	0.000548882
132	BATF	123	687	0.000251086	0.00063152
133	ATF4	260	1605	0.000255094	0.000636775
134	WRNIP1	170	997	0.000259318	0.000642489
135	NUFIP1	94	505	0.000334501	0.000822626
136	USF2	400	2590	0.000405111	0.000988948
137	FOXK2	708	4782	0.000461892	0.00111933
138	ZNF318	214	1308	0.00049404	0.00118856
139	ZBTB2	451	2968	0.00067647	0.00161574
140	ZNF384	319	2042	0.000700228	0.00166054
141	ZNF280A	21	77	0.000752951	0.0017729
142	ZBTB5	101	563	0.000776242	0.00181488
143	FOXA1	558	3734	0.000782783	0.00181737
144	ZFP91	346	2237	0.000846896	0.00195257
145	HES1	211	1307	0.00105816	0.00242282
146	RCOR1	639	4330	0.00111402	0.00253325
147	SNRNP70	29	123	0.00116433	0.00262964
148	CREB3L1	750	5145	0.0015074	0.00338146
149	RELB	661	4507	0.00161869	0.00360676
150	ZNF282	388	2565	0.00201778	0.00446602
151	ESR1	170	1049	0.00253682	0.00557764
152	ZNF444	442	2959	0.00256784	0.00560871
153	JUN	505	3416	0.0029557	0.00641368
154	PHF21A	227	1449	0.00318353	0.00681892
155	EWSR1	11	34	0.00316643	0.00681892
156	ATF2	536	3644	0.00330385	0.00703128
157	NCOA3	36	173	0.00340803	0.00720678
158	MXI1	1375	9767	0.00370587	0.00778702
159	TBL1XR1	666	4595	0.00419082	0.00875065
160	SOX6	579	3972	0.00468666	0.00972483
161	PHB2	77	437	0.0047319	0.00975771
162	NFE2	187	1185	0.00505503	0.0103597
163	CHAMP1	220	1415	0.00509162	0.0103707
164	SMARCB1	81	465	0.00521292	0.010553
165	GABPA	889	6232	0.0052975	0.0106592
166	MAFF	230	1494	0.00666596	0.0133319
167	STAT5A	365	2453	0.00693437	0.0137857
168	EP400	858	6026	0.00711349	0.0140576
169	NFXL1	98	588	0.00844974	0.0165995
170	NCOA6	138	861	0.008527	0.0166527
171	HNF4G	259	1719	0.0115393	0.0224037
Showing 1 to 18 of 180 entries, 5 total columns
Table S4: Enrichment of DNA methylation changes at ENCODE‐defined transcription factor (TF) binding regions among differentially methylated CpGs (DMCs) in AML patients with IDH2 mutations. Hypergeometric tests were performed to assess overrepresentation of DMCs within each TF binding region, and p-values were adjusted for multiple comparisons using the Benjamini–Hochberg method.
